# Supplementary material for: 2-(2-Pyrrolidinio)-1H-benzimidazol-3-ium dinitrate
Source: Acta Crystallogr Sect E Struct Rep Online. 2009 May 23;65(Pt 6):o1360. doi: 10.1107/S1600536809018558 (PMC2969558; doi:10.1107/S1600536809018558)
Supplement: Supplementary file 2 [file e-65-o1360-Isup2.hkl]

# 
# h,k,l, Fc-squared, Fo-squared, sigma(Fo-squared) and status flag 
# 
data_I
_shelx_title ' 1                      R =  New: C2/c' 
_shelx_refln_list_code          4 
_shelx_F_calc_maximum      241.36 
_exptl_crystal_F_000      1312.00 
_reflns_d_resolution_high  0.7703 
 
loop_ 
 _symmetry_equiv_pos_as_xyz 
 'x, y, z' 
 '-x, y, -z+1/2' 
 'x+1/2, y+1/2, z' 
 '-x+1/2, y+1/2, -z+1/2' 
 '-x, -y, -z' 
 'x, -y, z-1/2' 
 '-x+1/2, -y+1/2, -z' 
 'x+1/2, -y+1/2, z-1/2' 
 
_cell_length_a    22.0780 
_cell_length_b    11.1540 
_cell_length_c    14.6700 
_cell_angle_alpha  90.000 
_cell_angle_beta  127.180 
_cell_angle_gamma  90.000 
 
_shelx_F_squared_multiplier     1.000 
 
loop_ 
 _refln_index_h 
 _refln_index_k 
 _refln_index_l 
 _refln_F_squared_calc 
 _refln_F_squared_meas 
 _refln_F_squared_sigma 
 _refln_observed_status 
   4   0   0     2581.46     2466.19     35.96 o 
   6   0   0    16548.80    16613.75    246.11 o 
   8   0   0       55.49      116.02     16.56 o 
  10   0   0        5.20       14.77      6.06 o 
  12   0   0     3093.09     3077.96     78.52 o 
  14   0   0     1048.56      953.03     50.00 o 
  16   0   0       16.36        5.09     11.20 o 
  18   0   0        1.77       -7.33      8.84 o 
  20   0   0       79.48      128.83     48.56 o 
  22   0   0       71.40       71.09     45.89 o 
   3   1   0    25385.49    25204.99    164.51 o 
   5   1   0     7715.24     7662.02     90.91 o 
   7   1   0     2020.72     2088.69     29.68 o 
   9   1   0     3037.63     2882.69     43.97 o 
  11   1   0     1244.97     1109.67     24.13 o 
  13   1   0        4.20       10.72      5.29 o 
  15   1   0     1585.90     1464.32     36.58 o 
  17   1   0       16.20       23.62     11.77 o 
  19   1   0       38.05       71.81      9.96 o 
  21   1   0       15.51       47.57     28.65 o 
   0   2   0    44767.38    40797.91    326.32 o 
   2   2   0        0.03        6.66      3.06 o 
   4   2   0      518.53      473.16      9.60 o 
   6   2   0     4313.41     4499.85     55.19 o 
   8   2   0       46.15       99.98      7.17 o 
  10   2   0      742.22      894.69     20.70 o 
  12   2   0     2013.78     1888.75     45.59 o 
  14   2   0      166.36      128.97     10.21 o 
  16   2   0        0.09        2.50      5.72 o 
  18   2   0      162.10      159.40     12.88 o 
  20   2   0        7.47        4.79     10.17 o 
  22   2   0       13.72       11.83     23.92 o 
   1   3   0     4196.94     4470.60     60.22 o 
   3   3   0    13608.04    14593.29    232.51 o 
   5   3   0     1287.21     1263.78     19.79 o 
   7   3   0     1245.44     1348.53     23.50 o 
   9   3   0      227.42      192.88     12.00 o 
  11   3   0        0.85       12.10      7.39 o 
  13   3   0        3.12       11.43     10.11 o 
  15   3   0     2497.78     2323.39     55.03 o 
  17   3   0      373.43      348.66     17.56 o 
  19   3   0       10.06        2.52      9.78 o 
  21   3   0       31.19       26.36     25.53 o 
   0   4   0     1702.66     1362.38     29.41 o 
   2   4   0     1284.63     1233.11     17.82 o 
   4   4   0     2552.59     2599.96     35.65 o 
   6   4   0     3232.61     3680.83     54.22 o 
   8   4   0      531.36      527.12     21.60 o 
  10   4   0        0.37       13.61     10.00 o 
  12   4   0       69.74       86.56     10.82 o 
  14   4   0      362.31      314.25     17.96 o 
  16   4   0       83.24       82.16     10.01 o 
  18   4   0       17.57       58.27     23.16 o 
  20   4   0        7.94       46.27     41.96 o 
   1   5   0     3452.03     3594.35     46.95 o 
   3   5   0     6875.98     7559.96    104.96 o 
   5   5   0     2890.02     3123.40     48.34 o 
   7   5   0     1561.72     1743.75     42.87 o 
   9   5   0      152.97      156.91     12.55 o 
  11   5   0     1343.10     1275.72     33.10 o 
  13   5   0      190.98      225.61     17.47 o 
  15   5   0        0.56        3.18      7.44 o 
  17   5   0      219.75      263.02     24.66 o 
  19   5   0       12.61       30.19     15.79 o 
  21   5   0        3.28      -19.28     19.28 o 
   0   6   0    30311.95    30782.96    546.54 o 
   2   6   0      920.01      845.11     18.55 o 
   4   6   0      450.52      467.05     13.20 o 
   6   6   0     2983.86     2918.72     51.92 o 
   8   6   0      749.14      742.47     21.44 o 
  10   6   0      234.63      251.81     17.22 o 
  12   6   0        4.77        1.36      7.06 o 
  14   6   0      231.70      202.15     14.49 o 
  16   6   0       50.03       84.08     25.28 o 
  18   6   0      259.06      325.63     31.18 o 
  20   6   0       17.74       -1.45     13.05 o 
   1   7   0     2546.33     2360.51     57.64 o 
   3   7   0      231.82      309.06     11.81 o 
   5   7   0     1419.36     1395.12     29.81 o 
   7   7   0        5.28       16.99      6.93 o 
   9   7   0      767.11      796.58     25.35 o 
  11   7   0      104.11      127.68     12.38 o 
  13   7   0        1.83       -3.01      7.86 o 
  15   7   0       13.72        8.41      8.19 o 
  17   7   0        0.75        4.67     11.93 o 
  19   7   0       10.89      -11.55     14.79 o 
   0   8   0       27.04       34.75     14.34 o 
   2   8   0       48.71       48.65      6.68 o 
   4   8   0      272.40      263.03     12.49 o 
   6   8   0     2053.09     2025.05     45.09 o 
   8   8   0      198.86      207.32     14.74 o 
  10   8   0      931.25      927.29     30.36 o 
  12   8   0       79.52       91.12     11.27 o 
  14   8   0      159.09      187.70     15.25 o 
  16   8   0       14.80       -7.41     12.53 o 
  18   8   0        3.36       10.07     14.13 o 
   1   9   0      255.04      270.81     15.49 o 
   3   9   0     3427.34     3246.62     65.07 o 
   5   9   0      836.90      778.19     24.25 o 
   7   9   0      104.12       86.93      9.89 o 
   9   9   0      939.86      954.51     30.78 o 
  11   9   0      185.96      133.01     12.64 o 
  13   9   0        3.15       12.04      8.00 o 
  15   9   0       29.88       25.20     14.03 o 
  17   9   0        0.46        1.50     19.18 o 
   0  10   0      244.99      180.47     31.42 o 
   2  10   0        7.20       29.68     13.34 o 
   4  10   0      280.95      303.61     43.01 o 
   6  10   0      257.72      254.92     22.18 o 
   8  10   0        0.36       12.01      6.78 o 
  10  10   0        2.53       12.93      9.01 o 
  12  10   0       54.17       36.89     12.27 o 
  14  10   0       37.72       87.84     30.20 o 
  16  10   0        1.88       -2.88     28.34 o 
   1  11   0       22.55       49.67     16.07 o 
   3  11   0      222.33      228.77     33.40 o 
   5  11   0      126.23      167.70     20.30 o 
   7  11   0       76.32       76.03     16.92 o 
   9  11   0        3.38        7.88     11.60 o 
  11  11   0       17.34       41.48     24.38 o 
  13  11   0        3.90       18.40     24.54 o 
   0  12   0      146.02      142.85     35.31 o 
   2  12   0        2.11       22.90     14.55 o 
   4  12   0      218.74      208.04     24.62 o 
   6  12   0       68.43       75.87     17.22 o 
   8  12   0       67.69      116.39     24.85 o 
  10  12   0       42.64       60.18     33.10 o 
  12  12   0       39.71       29.64     26.37 o 
   1  13   0        1.03       17.59     19.65 o 
   3  13   0       61.11       48.04     18.08 o 
   5  13   0        0.99        7.63     13.04 o 
   7  13   0       10.61        7.99     13.50 o 
   9  13   0       17.80       33.55     27.70 o 
   0  14   0      275.46      336.61     54.53 o 
   2  14   0       90.38       67.14     21.74 o 
   4  14   0       12.08        0.44     12.98 o 
 -23   1   1        3.23       20.69     23.16 o 
 -21   1   1       12.17       11.25     13.02 o 
 -19   1   1        3.73       -3.03      5.99 o 
 -17   1   1       79.16       79.31      9.13 o 
 -15   1   1     1087.69     1106.86     29.00 o 
 -13   1   1     1351.82     1320.65     29.67 o 
 -11   1   1     1881.74     1870.56     35.55 o 
  -9   1   1     4276.67     4583.57     62.63 o 
  -7   1   1     8027.13     7702.82     86.07 o 
  -5   1   1     6791.97     6609.84     54.83 o 
  -3   1   1    11657.21    11131.99     96.09 o 
   1   1   1      618.07      599.61      8.20 o 
   3   1   1    23248.94    22961.58    200.39 o 
   5   1   1     1774.86     1811.05     24.14 o 
   7   1   1       22.62       20.71      3.78 o 
   9   1   1     1779.58     1691.67     30.01 o 
  11   1   1      132.00      139.66      8.39 o 
  13   1   1      984.19     1034.44     28.44 o 
  15   1   1       98.69       93.78      9.19 o 
  17   1   1       24.40       47.14      9.32 o 
  19   1   1       17.35       46.19     24.27 o 
  21   1   1       45.77       48.27     30.05 o 
 -22   2   1        2.38       -5.44     14.53 o 
 -20   2   1      117.46      136.43     19.28 o 
 -18   2   1      598.12      529.50     21.12 o 
 -16   2   1       49.12       55.31      7.83 o 
 -14   2   1      183.71      175.66     12.43 o 
 -12   2   1      119.48      166.29      9.65 o 
 -10   2   1      521.13      586.64     14.31 o 
  -8   2   1      285.28      317.89      8.67 o 
  -6   2   1    33565.42    31723.03    325.63 o 
  -4   2   1    19495.16    18875.27    178.07 o 
  -2   2   1     8397.02     7778.25     66.01 o 
   0   2   1    22224.87    21332.33    120.43 o 
   2   2   1    11209.67    11575.56    130.87 o 
   4   2   1        2.45        6.74      2.69 o 
   6   2   1     8803.96     9887.35    142.17 o 
   8   2   1     2718.47     2800.47     44.86 o 
  10   2   1      298.11      312.40     11.31 o 
  12   2   1     1877.20     1788.85     38.99 o 
  14   2   1     1008.73      837.43     25.43 o 
  16   2   1       13.47       11.96      7.21 o 
  18   2   1       42.16       50.15     14.98 o 
  20   2   1       12.35       18.13     16.26 o 
 -23   3   1        1.88       16.89     26.01 o 
 -21   3   1       31.77       26.95     13.93 o 
 -19   3   1       67.20       71.32     12.20 o 
 -17   3   1       61.64       53.47     16.50 o 
 -15   3   1       58.19       67.72     12.57 o 
 -13   3   1      652.28      655.12     20.37 o 
 -11   3   1      626.29      720.68     19.08 o 
  -9   3   1     3202.20     3613.59     55.79 o 
  -7   3   1      268.71      295.74      8.64 o 
  -5   3   1      339.71      446.76      9.47 o 
  -3   3   1    11359.50    10199.53    100.80 o 
  -1   3   1       43.67       48.64      4.33 o 
   1   3   1      741.28      790.00     11.54 o 
   3   3   1     2644.73     2386.78     30.04 o 
   5   3   1      253.46      241.78      7.78 o 
   7   3   1        7.63       28.00      6.14 o 
   9   3   1      813.41      815.04     20.01 o 
  11   3   1      267.34      273.57     13.30 o 
  13   3   1     1013.06     1029.80     29.52 o 
  15   3   1        7.46        5.58      6.54 o 
  17   3   1       12.19       -5.69      7.93 o 
  19   3   1        6.22       -4.13     10.86 o 
  21   3   1        0.00        9.30     31.60 o 
 -22   4   1       54.56       67.64     35.37 o 
 -20   4   1        5.99        1.55     10.33 o 
 -18   4   1       34.20       27.77     10.14 o 
 -16   4   1      364.52      374.75     18.15 o 
 -14   4   1     1211.58     1170.71     41.46 o 
 -12   4   1      301.65      308.45     13.96 o 
 -10   4   1      462.29      433.41     13.88 o 
  -8   4   1     1301.39     1303.18     24.37 o 
  -6   4   1       29.58       43.31      4.48 o 
  -4   4   1     3575.18     3809.76     84.39 o 
  -2   4   1     3651.98     3766.18     62.96 o 
   0   4   1     4872.57     5161.02     55.31 o 
   2   4   1      674.13      560.42     10.76 o 
   4   4   1        3.73       11.07      3.59 o 
   6   4   1     1518.89     1772.84     34.11 o 
   8   4   1      764.00      921.79     22.06 o 
  10   4   1       71.98      123.53     10.55 o 
  12   4   1     1840.14     1875.26     45.87 o 
  14   4   1       17.46       23.37      7.85 o 
  16   4   1       84.77       91.80     13.29 o 
  18   4   1       15.87       16.88     19.68 o 
  20   4   1        4.65        2.85     15.09 o 
 -21   5   1        0.76       12.15     13.21 o 
 -19   5   1        2.52       12.83     12.71 o 
 -17   5   1        2.69       21.96     11.33 o 
 -15   5   1       89.21      128.65     12.60 o 
 -13   5   1       64.43       66.70      9.58 o 
 -11   5   1      191.11      162.90     10.67 o 
  -9   5   1      197.68      282.04     11.36 o 
  -7   5   1      362.28      359.68     11.38 o 
  -5   5   1      357.52      415.79     11.60 o 
  -3   5   1      475.87      573.91     11.87 o 
  -1   5   1      121.43      170.93      9.11 o 
   1   5   1     1254.79     1376.56     21.24 o 
   3   5   1     4311.04     4191.64     59.58 o 
   5   5   1      110.49       93.99      9.24 o 
   7   5   1       11.82       22.88      5.80 o 
   9   5   1      900.32      942.00     26.33 o 
  11   5   1        5.91        6.45      6.54 o 
  13   5   1      120.14      115.97     11.13 o 
  15   5   1        0.60       32.65     12.63 o 
  17   5   1      190.90      205.32     24.91 o 
  19   5   1       33.53       18.99     15.55 o 
 -20   6   1       93.80      145.68     42.20 o 
 -18   6   1       12.51       20.99     14.17 o 
 -16   6   1       32.42       10.31     11.08 o 
 -14   6   1       38.73       38.71     12.59 o 
 -12   6   1     1181.88     1161.26     32.66 o 
 -10   6   1     1202.31     1204.31     33.17 o 
  -8   6   1        9.82       37.58      9.43 o 
  -6   6   1      431.56      453.21     14.02 o 
  -4   6   1      473.87      526.90     13.37 o 
  -2   6   1     2122.67     2349.43     36.18 o 
   0   6   1      310.54      310.80     14.96 o 
   2   6   1      146.40      146.31      7.00 o 
   4   6   1     1006.34      996.55     21.43 o 
   6   6   1     4293.32     4288.11     75.43 o 
   8   6   1       63.42       66.57      7.79 o 
  10   6   1     1816.17     1770.72     44.38 o 
  12   6   1      264.22      313.22     17.14 o 
  14   6   1       92.05      112.14     15.16 o 
  16   6   1        0.07       -9.19     13.39 o 
  18   6   1       11.81       30.86     16.35 o 
 -19   7   1       30.93       22.76     15.99 o 
 -17   7   1       96.92      132.24     21.91 o 
 -15   7   1     1067.81     1044.15     41.59 o 
 -13   7   1       42.94       62.58     13.72 o 
 -11   7   1       69.41       69.83      9.52 o 
  -9   7   1      199.86      186.16     11.82 o 
  -7   7   1      234.64      236.61     12.19 o 
  -5   7   1      738.55      764.54     20.33 o 
  -3   7   1     3724.58     3761.17     70.05 o 
  -1   7   1       21.43       29.15      8.94 o 
   1   7   1      223.52      290.85     10.07 o 
   3   7   1      712.88      765.24     19.85 o 
   5   7   1      291.92      254.21     11.15 o 
   7   7   1      446.17      422.03     16.93 o 
   9   7   1     3011.43     2702.31     61.30 o 
  11   7   1      615.45      575.86     22.32 o 
  13   7   1        3.39        8.78      7.77 o 
  15   7   1       42.36       21.92     12.21 o 
  17   7   1        0.11       10.65     14.00 o 
  19   7   1        0.06       13.23     19.56 o 
 -18   8   1        7.78       29.31     15.31 o 
 -16   8   1       61.86       89.41     15.00 o 
 -14   8   1        4.76       15.03     11.05 o 
 -12   8   1     1087.36      925.98     30.94 o 
 -10   8   1     1113.91      990.30     30.97 o 
  -8   8   1       57.21       44.70      8.63 o 
  -6   8   1     1411.06     1441.43     34.98 o 
  -4   8   1      136.85      143.83      9.24 o 
  -2   8   1      350.07      341.08     12.49 o 
   0   8   1     1729.68     1663.09     33.27 o 
   2   8   1       24.88       43.08      6.54 o 
   4   8   1       95.09       78.87      7.97 o 
   6   8   1      370.82      364.03     19.21 o 
   8   8   1      154.60      146.81     12.05 o 
  10   8   1      158.77      117.53     11.34 o 
  12   8   1       29.77       55.30     13.48 o 
  14   8   1      100.82       96.87     15.28 o 
  16   8   1       75.92       88.06     21.23 o 
  18   8   1        0.01       13.53     19.73 o 
 -17   9   1       49.16       37.67     15.85 o 
 -15   9   1       22.24       58.23     16.90 o 
 -13   9   1       76.55       77.58     11.30 o 
 -11   9   1        1.08        4.26      7.23 o 
  -9   9   1      186.72      169.41     12.22 o 
  -7   9   1      101.39       98.92      9.61 o 
  -5   9   1      185.87      150.71     14.98 o 
  -3   9   1      188.91      181.97     13.18 o 
  -1   9   1       97.58      106.56     11.85 o 
   1   9   1      359.75      339.64     21.07 o 
   3   9   1      904.48      819.95     23.83 o 
   5   9   1      590.49      488.76     18.69 o 
   7   9   1      171.03      161.15     12.16 o 
   9   9   1     1652.51     1550.02     42.92 o 
  11   9   1       19.02       22.04     12.31 o 
  13   9   1       32.61       55.40     23.50 o 
  15   9   1        3.82      -11.54     22.26 o 
 -16  10   1       32.26       98.97     73.47 o 
 -14  10   1        2.89       15.47     12.14 o 
 -12  10   1      221.03      259.84     19.91 o 
 -10  10   1        1.13        4.52     10.94 o 
  -8  10   1        0.10       -4.76      7.41 o 
  -6  10   1      218.51      237.81     15.93 o 
  -4  10   1       67.01       66.58     10.94 o 
  -2  10   1      103.83       99.99     17.24 o 
   0  10   1        8.78       11.13      7.55 o 
   2  10   1      268.45      252.64     18.05 o 
   4  10   1        6.16       33.98     10.25 o 
   6  10   1       70.22       87.85     16.75 o 
   8  10   1        0.31       -7.41      8.36 o 
  10  10   1        4.24       34.38     25.63 o 
  12  10   1       98.08      129.42     19.71 o 
  14  10   1        2.04       21.77     27.36 o 
 -15  11   1       59.23        5.76     28.98 o 
 -13  11   1       17.90       48.99     26.41 o 
 -11  11   1       89.61       85.14     22.23 o 
  -9  11   1      636.92      534.07     35.70 o 
  -7  11   1       14.33       10.36     17.93 o 
  -5  11   1       37.27      103.15     18.15 o 
  -3  11   1      198.92      213.11     26.91 o 
  -1  11   1      309.46      275.77     26.95 o 
   1  11   1      204.41      220.90     26.86 o 
   3  11   1      216.84      211.49     29.58 o 
   5  11   1       16.15       61.44     18.09 o 
   7  11   1       15.80       27.61     13.93 o 
   9  11   1      122.93      112.96     18.03 o 
  11  11   1       47.35       49.70     19.92 o 
  13  11   1       73.16       53.75     33.16 o 
 -12  12   1       63.97      125.06     40.37 o 
 -10  12   1        0.00        2.98     11.30 o 
  -8  12   1       35.90       30.24     14.20 o 
  -6  12   1      247.41      284.88     28.13 o 
  -4  12   1      193.43      230.49     27.28 o 
  -2  12   1      262.42      265.49     28.84 o 
   0  12   1        1.52        0.73     10.38 o 
   2  12   1      412.29      387.20     32.59 o 
   4  12   1       85.14       92.19     19.61 o 
   6  12   1        0.18       -1.95     11.52 o 
   8  12   1       18.69       16.87     13.29 o 
  10  12   1       21.05       43.61     25.62 o 
  -9  13   1       52.79       24.54     18.98 o 
  -7  13   1        0.15        2.21     11.63 o 
  -5  13   1       19.00       27.18     15.84 o 
  -3  13   1      121.34      133.20     24.63 o 
  -1  13   1        3.24        6.70     14.11 o 
   1  13   1        2.97       12.96     15.53 o 
   3  13   1      131.14      152.27     25.39 o 
   5  13   1       10.85       10.85     13.45 o 
   7  13   1        0.27       -4.21     16.28 o 
   9  13   1       10.84       78.06     47.63 o 
  -6  14   1       58.68       47.25     19.35 o 
  -4  14   1       32.64       26.99     20.71 o 
  -2  14   1       19.45       41.07     19.70 o 
   0  14   1       53.30       80.74     24.20 o 
   2  14   1       16.11       43.97     19.48 o 
   4  14   1       26.83       15.59     18.18 o 
 -24   0   2        0.66       56.22     41.82 o 
 -22   0   2      236.73      224.89     34.02 o 
 -20   0   2        3.05       17.64     16.73 o 
 -18   0   2     1111.24     1091.26     46.03 o 
 -16   0   2      178.96      180.69     28.46 o 
 -14   0   2      142.52      101.30     11.76 o 
 -12   0   2     1548.92     1771.01     43.93 o 
 -10   0   2     1724.23     1504.61     42.95 o 
  -8   0   2     8927.27     9146.60    205.97 o 
  -6   0   2    19397.32    18605.49    431.27 o 
  -4   0   2     8679.02     8980.42     68.43 o 
   0   0   2    33781.49    29665.02   2072.81 o 
   2   0   2     4591.41     4056.31     96.21 o 
   4   0   2     1974.35     2073.64     35.84 o 
   6   0   2      319.92      348.09     16.39 o 
   8   0   2     3559.61     3833.00     83.21 o 
  10   0   2        9.42       26.45     18.14 o 
  12   0   2      432.16      343.47     22.64 o 
  14   0   2       55.86       68.26     12.13 o 
  16   0   2       12.11       19.39     10.21 o 
  18   0   2      123.00      179.45     30.20 o 
  20   0   2        3.73      -16.03     35.20 o 
 -23   1   2       71.99       80.72     24.26 o 
 -21   1   2       30.04       43.56     13.24 o 
 -19   1   2        1.06       12.54      7.77 o 
 -17   1   2       41.59       73.89     14.60 o 
 -15   1   2       65.10       53.89      7.47 o 
 -13   1   2      167.83      148.82      8.04 o 
 -11   1   2      963.63     1198.07     22.42 o 
  -9   1   2     5777.40     5674.35     69.24 o 
  -7   1   2    30852.13    29947.73    237.67 o 
  -5   1   2     1312.82     1354.78     19.18 o 
  -3   1   2    11488.13    10220.92    152.22 o 
  -1   1   2    11171.22     9104.28     76.64 o 
   1   1   2      400.93      423.51     14.44 o 
   3   1   2    12887.72    13034.46    154.76 o 
   5   1   2     5933.96     5682.44     66.59 o 
   7   1   2     6816.83     7197.64     97.66 o 
   9   1   2      617.50      556.17     15.11 o 
  11   1   2      275.71      261.81     12.16 o 
  13   1   2     1012.37      922.89     26.33 o 
  15   1   2        1.10        2.64      5.52 o 
  17   1   2        4.38       22.16     14.97 o 
  19   1   2       44.19       82.56     30.22 o 
 -24   2   2        8.54       16.63     24.03 o 
 -22   2   2        0.80        3.41     14.31 o 
 -20   2   2        6.77       -3.31      8.25 o 
 -18   2   2      618.76      519.10     20.97 o 
 -16   2   2      281.54      231.50     12.71 o 
 -14   2   2      533.47      517.66     16.58 o 
 -12   2   2     2094.05     2076.99     36.92 o 
 -10   2   2       82.57       84.67      7.76 o 
  -8   2   2     2019.31     2018.90     27.27 o 
  -6   2   2      272.84      315.19     11.37 o 
  -4   2   2      530.60      552.01      9.25 o 
  -2   2   2     1118.76     1005.70     17.21 o 
   0   2   2      272.05      356.33      7.11 o 
   2   2   2     1244.91     1257.89     17.34 o 
   4   2   2      671.97      752.72     14.56 o 
   6   2   2     7887.49     8086.91    104.35 o 
   8   2   2     1534.95     1328.83     25.67 o 
  10   2   2      262.80      259.84     11.13 o 
  12   2   2      278.13      219.94     12.26 o 
  14   2   2      630.68      558.04     25.92 o 
  16   2   2       22.24       34.82     10.32 o 
  18   2   2       61.08      115.24     24.56 o 
  20   2   2        0.78       19.19     24.13 o 
 -23   3   2        6.84       27.67     18.18 o 
 -21   3   2       58.50       72.27     17.26 o 
 -19   3   2      286.93      312.14     20.21 o 
 -17   3   2       20.57       19.37      9.58 o 
 -15   3   2      128.26      124.79     10.13 o 
 -13   3   2      322.03      357.71     14.68 o 
 -11   3   2      135.46       95.31      8.18 o 
  -9   3   2     4054.71     3898.24     56.45 o 
  -7   3   2     5460.54     5228.38     99.41 o 
  -5   3   2     1462.73     1408.43     19.44 o 
  -3   3   2    10532.84    10669.67     97.84 o 
  -1   3   2     5077.49     4954.66     49.44 o 
   1   3   2       51.14       26.93      3.13 o 
   3   3   2       14.39       29.36      4.19 o 
   5   3   2     3817.78     3666.47     50.67 o 
   7   3   2      467.23      519.66     19.20 o 
   9   3   2     2208.90     2259.72     43.86 o 
  11   3   2       79.00       65.90      9.30 o 
  13   3   2      412.13      391.00     19.50 o 
  15   3   2       17.25       47.18     10.88 o 
  17   3   2       53.60       88.01     14.27 o 
  19   3   2       54.06       66.25     33.62 o 
 -22   4   2        8.28       -1.61     14.70 o 
 -20   4   2        0.08       -8.13      9.12 o 
 -18   4   2      316.97      303.46     21.90 o 
 -16   4   2     1650.47     1631.54     51.68 o 
 -14   4   2      487.91      513.65     18.70 o 
 -12   4   2      317.09      283.60     12.35 o 
 -10   4   2     1139.86     1129.95     23.51 o 
  -8   4   2      907.68     1025.50     20.30 o 
  -6   4   2        9.13       33.80      5.32 o 
  -4   4   2     3224.44     3289.92     40.17 o 
  -2   4   2      268.56      268.28     13.98 o 
   0   4   2     4784.64     4607.33     48.68 o 
   2   4   2     1027.14     1039.11     17.53 o 
   4   4   2      440.69      586.11     18.08 o 
   6   4   2      310.92      346.97     11.56 o 
   8   4   2      331.54      350.19     13.29 o 
  10   4   2      146.78      165.02     10.69 o 
  12   4   2     1204.36     1051.33     46.53 o 
  14   4   2      574.94      517.77     27.03 o 
  16   4   2       24.50       47.64     16.71 o 
  18   4   2       11.87       50.01     20.71 o 
 -23   5   2        7.03       71.87     38.07 o 
 -21   5   2        0.01       -5.05     12.79 o 
 -19   5   2        5.02       18.55     10.60 o 
 -17   5   2      134.58      145.35     18.48 o 
 -15   5   2        3.44        4.58      5.85 o 
 -13   5   2      171.70      170.21     17.13 o 
 -11   5   2      370.22      377.75     14.88 o 
  -9   5   2     1438.11     1496.34     30.83 o 
  -7   5   2      245.25      294.18     10.45 o 
  -5   5   2      273.14      325.61      9.56 o 
  -3   5   2     1422.99     1584.57     30.63 o 
  -1   5   2     4007.39     4478.64     73.15 o 
   1   5   2      108.03      119.42      6.61 o 
   3   5   2     1575.76     1654.69     28.44 o 
   5   5   2       36.48       64.69      6.27 o 
   7   5   2     1236.92     1271.19     32.00 o 
   9   5   2     3424.11     3343.33     68.10 o 
  11   5   2     1914.50     1770.80     48.03 o 
  13   5   2        7.62       29.27     11.27 o 
  15   5   2        3.73       -9.19      9.67 o 
  17   5   2       14.28       15.21     13.67 o 
  19   5   2        0.03       -4.73     16.18 o 
 -22   6   2        0.08       -0.39     16.44 o 
 -20   6   2       11.45       34.33     16.70 o 
 -18   6   2      167.23      208.36     19.38 o 
 -16   6   2      151.30      132.27     15.88 o 
 -14   6   2        0.44       26.63     10.14 o 
 -12   6   2      578.14      604.32     22.20 o 
 -10   6   2      178.28      222.06     11.66 o 
  -8   6   2      530.64      572.56     17.07 o 
  -6   6   2      550.60      570.01     15.58 o 
  -4   6   2      656.41      659.69     14.43 o 
  -2   6   2      263.17      224.26     11.09 o 
   0   6   2       65.37       57.61      3.75 o 
   2   6   2       37.93       43.36      5.43 o 
   4   6   2      304.12      358.81     21.30 o 
   6   6   2       84.11       86.31      7.79 o 
   8   6   2     1745.21     1765.68     43.58 o 
  10   6   2        6.01       25.48     15.50 o 
  12   6   2       20.06       63.99     22.30 o 
  14   6   2        7.49        9.23      9.75 o 
  16   6   2        5.69       10.88     13.66 o 
  18   6   2       25.60       60.65     22.20 o 
 -21   7   2       12.10        3.29     13.06 o 
 -19   7   2       68.38       88.49     20.29 o 
 -17   7   2       30.23       44.53     12.72 o 
 -15   7   2       38.75       51.69     11.60 o 
 -13   7   2      156.22      167.20     13.62 o 
 -11   7   2      840.70      837.23     26.37 o 
  -9   7   2      395.21      453.50     17.58 o 
  -7   7   2      744.72      716.59     20.36 o 
  -5   7   2        8.77       11.64      6.09 o 
  -3   7   2      447.67      472.05     18.39 o 
  -1   7   2      762.26      783.70     24.23 o 
   1   7   2      430.44      381.65     10.84 o 
   3   7   2      169.35      197.90      9.56 o 
   5   7   2        0.11        2.37      4.88 o 
   7   7   2     1268.18     1275.41     33.57 o 
   9   7   2      133.84      150.76     12.22 o 
  11   7   2       65.82       70.59     12.73 o 
  13   7   2        0.64       14.08     10.61 o 
  15   7   2      198.04      233.01     27.97 o 
  17   7   2        4.51        6.00     14.61 o 
 -20   8   2       22.79       22.77     17.05 o 
 -18   8   2       91.68       97.30     20.35 o 
 -16   8   2      372.07      397.55     25.32 o 
 -14   8   2       16.63       39.90     19.19 o 
 -12   8   2     1064.68      953.94     37.17 o 
 -10   8   2       10.52        9.91      6.46 o 
  -8   8   2      112.71      106.85     11.19 o 
  -6   8   2        7.69       25.93      7.08 o 
  -4   8   2       90.41      131.99     11.47 o 
  -2   8   2       23.35       35.90      9.08 o 
   0   8   2     1864.64     1780.36     62.20 o 
   2   8   2     1142.21     1113.61     25.15 o 
   4   8   2      298.78      296.65     13.08 o 
   6   8   2     2764.36     2571.20     57.75 o 
   8   8   2      345.52      348.68     17.72 o 
  10   8   2        5.35       14.68      8.52 o 
  12   8   2       22.81       43.17     19.42 o 
  14   8   2       75.27       70.82     15.79 o 
  16   8   2       39.78       18.53     15.57 o 
 -19   9   2       46.82       88.20     23.93 o 
 -17   9   2       14.53       50.82     24.74 o 
 -15   9   2       34.73       59.19     12.49 o 
 -13   9   2        1.32       13.48      8.78 o 
 -11   9   2       80.00       63.91      9.70 o 
  -9   9   2      392.44      282.22     15.23 o 
  -7   9   2        7.86        8.37      7.00 o 
  -5   9   2      194.24      208.56     17.29 o 
  -3   9   2       19.62       50.39     10.10 o 
  -1   9   2       47.22       56.15     11.03 o 
   1   9   2      109.97      123.53     13.73 o 
   3   9   2      203.20      192.75     16.70 o 
   5   9   2      889.53      829.10     31.21 o 
   7   9   2      273.67      228.64     14.46 o 
   9   9   2      749.52      712.30     27.01 o 
  11   9   2      235.41      192.91     17.70 o 
  13   9   2        0.00       -2.53     12.73 o 
  15   9   2       41.88       62.89     23.39 o 
 -18  10   2       52.05       84.88     36.48 o 
 -16  10   2       28.12        4.13     14.02 o 
 -14  10   2       83.24       77.88     16.75 o 
 -12  10   2       33.13       39.05     14.82 o 
 -10  10   2        0.24        1.45      7.00 o 
  -8  10   2       83.12       67.01     11.27 o 
  -6  10   2        1.23        0.56      7.13 o 
  -4  10   2     2373.09     2223.67     63.36 o 
  -2  10   2      265.37      235.89     18.35 o 
   0  10   2     2688.84     2373.14     64.81 o 
   2  10   2      557.40      514.70     25.37 o 
   4  10   2      124.89      129.82     14.36 o 
   6  10   2       39.44       49.58     12.28 o 
   8  10   2       29.42       37.30     12.38 o 
  10  10   2       75.59       70.63     17.31 o 
  12  10   2        1.56       22.92     15.28 o 
  14  10   2       45.53       95.67     37.41 o 
 -15  11   2       29.95       58.31     61.39 o 
 -13  11   2        9.80       -0.39     14.71 o 
 -11  11   2       13.63       27.99     15.21 o 
  -9  11   2      390.47      341.49     31.04 o 
  -7  11   2      102.21      152.55     19.90 o 
  -5  11   2      183.38      145.26     15.86 o 
  -3  11   2       20.19       24.06     13.78 o 
  -1  11   2       43.61       74.93     20.20 o 
   1  11   2       54.84       75.17     16.85 o 
   3  11   2      100.18      108.95     18.71 o 
   5  11   2       17.60       -5.58     23.66 o 
   7  11   2       24.40       35.62     21.75 o 
   9  11   2       91.85      105.09     24.45 o 
  11  11   2      153.66      191.93     45.06 o 
 -14  12   2        6.15       52.16     29.23 o 
 -12  12   2        4.29       -5.94     16.03 o 
 -10  12   2        4.35        9.39     13.24 o 
  -8  12   2        1.26       14.64     28.52 o 
  -6  12   2       29.14       16.04     13.83 o 
  -4  12   2      213.42      131.51     22.40 o 
  -2  12   2        5.61        2.76     12.26 o 
   0  12   2      152.77      110.10     21.65 o 
   2  12   2       47.21       85.34     19.85 o 
   4  12   2       17.16       38.31     15.77 o 
   6  12   2      103.35      104.76     19.69 o 
   8  12   2      149.21      156.09     27.99 o 
  10  12   2        1.15        5.25     21.22 o 
 -11  13   2        1.81       -8.42     18.29 o 
  -9  13   2       85.91       68.12     25.83 o 
  -7  13   2        3.23       -3.43     12.83 o 
  -5  13   2        0.00        5.82     13.73 o 
  -3  13   2       37.57       13.44     13.50 o 
  -1  13   2      155.54      185.08     29.70 o 
   1  13   2      109.07      109.20     23.39 o 
   3  13   2        3.31       15.95     14.91 o 
   5  13   2       88.85       82.20     25.33 o 
   7  13   2       24.46       15.18     22.61 o 
  -6  14   2       34.64       12.22     16.62 o 
  -4  14   2        1.95        8.01     15.28 o 
  -2  14   2        0.01       -1.29     12.88 o 
   0  14   2        6.36       23.63     18.22 o 
   2  14   2        5.08       26.77     18.95 o 
 -25   1   3        9.47       12.78     24.16 o 
 -23   1   3        0.66        4.30     11.65 o 
 -21   1   3        0.12       -2.51     10.02 o 
 -19   1   3       42.76       58.40     16.57 o 
 -17   1   3      336.58      357.01     14.91 o 
 -15   1   3       85.36       86.15      7.73 o 
 -13   1   3     3338.74     3268.42     51.96 o 
 -11   1   3      126.58      148.47      8.24 o 
  -9   1   3      843.61     1029.89     21.72 o 
  -7   1   3    28529.76    28539.92    732.27 o 
  -5   1   3      972.25      921.95     20.86 o 
  -3   1   3     3252.84     3235.57     49.48 o 
  -1   1   3     8366.76     7666.23    121.55 o 
   1   1   3      144.15      154.55      6.00 o 
   3   1   3      597.39      682.59     14.50 o 
   5   1   3      117.15      154.51      5.87 o 
   7   1   3     1103.64     1071.67     21.10 o 
   9   1   3      685.91      731.25     20.10 o 
  11   1   3      533.05      489.56     17.45 o 
  13   1   3      199.09      186.10     15.49 o 
  15   1   3        0.44       23.17     19.55 o 
  17   1   3       28.10       46.01     15.01 o 
  19   1   3        2.74        7.71     15.65 o 
 -24   2   3       11.33       34.29     20.68 o 
 -22   2   3        3.02       13.86     11.97 o 
 -20   2   3       38.68       37.64     10.69 o 
 -18   2   3     1414.89     1277.80     48.85 o 
 -16   2   3     1306.37     1180.46     28.54 o 
 -14   2   3      730.57      750.40     22.32 o 
 -12   2   3     2255.38     2141.62     39.34 o 
 -10   2   3     7161.87     7276.25    113.67 o 
  -8   2   3       69.48       76.02     11.39 o 
  -6   2   3    21424.20    21979.93    305.22 o 
  -4   2   3    58252.75    57209.79    451.02 o 
  -2   2   3      192.13      223.06      4.35 o 
   0   2   3      115.83      142.47      5.15 o 
   2   2   3      921.54      879.83      9.71 o 
   4   2   3     2002.34     2085.85     38.13 o 
   6   2   3     1194.87     1298.98     24.62 o 
   8   2   3      230.21      219.57     11.20 o 
  10   2   3      111.03      117.22     11.64 o 
  12   2   3      353.64      359.63     20.31 o 
  14   2   3       26.34       18.71     17.32 o 
  16   2   3       37.47       23.33     13.83 o 
  18   2   3        1.23       34.75     29.57 o 
 -23   3   3        0.44        4.17     13.03 o 
 -21   3   3       18.65       15.12     10.53 o 
 -19   3   3       27.57       20.38      8.98 o 
 -17   3   3      723.70      721.05     29.28 o 
 -15   3   3       17.34       21.96      5.38 o 
 -13   3   3      102.54      123.69     12.97 o 
 -11   3   3      581.50      524.31     22.31 o 
  -9   3   3     3286.34     3087.42     82.95 o 
  -7   3   3      977.66      900.47     14.74 o 
  -5   3   3       22.15       37.65      3.14 o 
  -3   3   3     4625.07     4246.01     35.96 o 
  -1   3   3      624.89      645.57     19.33 o 
   1   3   3     1059.91     1190.86     28.24 o 
   3   3   3     1848.71     1972.04     33.69 o 
   5   3   3    10803.15    11405.85    187.29 o 
   7   3   3      177.55      164.71     12.21 o 
   9   3   3     1210.66     1224.01     37.54 o 
  11   3   3       29.22       42.03     11.60 o 
  13   3   3       94.76       58.12     11.66 o 
  15   3   3       38.27       43.64     12.57 o 
  17   3   3       33.75       44.02     19.06 o 
  19   3   3        0.84        6.91     16.49 o 
 -24   4   3        2.45       29.08     20.00 o 
 -22   4   3       14.46       16.79     13.92 o 
 -20   4   3        0.62       -8.71      8.71 o 
 -18   4   3      125.90      127.45     14.32 o 
 -16   4   3        3.23       29.46     10.04 o 
 -14   4   3        2.22       12.25      4.71 o 
 -12   4   3       89.75      119.38      7.69 o 
 -10   4   3     5147.96     5557.43     82.43 o 
  -8   4   3      172.22      179.11      7.60 o 
  -6   4   3     8798.60     8367.89    101.35 o 
  -4   4   3    16382.33    15607.99    196.45 o 
  -2   4   3      950.34     1219.33     36.75 o 
   0   4   3       59.91       78.40      6.48 o 
   2   4   3    14433.38    14644.28    193.65 o 
   4   4   3      120.71      154.39      7.27 o 
   6   4   3      709.60      645.08     15.94 o 
   8   4   3      145.82      152.49     11.65 o 
  10   4   3      201.32      232.83     17.56 o 
  12   4   3      148.56      130.38     15.13 o 
  14   4   3        2.52       18.03     13.98 o 
  16   4   3       79.17       70.29     14.34 o 
  18   4   3        3.60       19.06     18.20 o 
 -23   5   3       28.90       41.52     21.75 o 
 -21   5   3      180.62      161.94     21.82 o 
 -19   5   3        7.00       14.76     10.84 o 
 -17   5   3      247.79      247.38     22.82 o 
 -15   5   3      348.29      320.05     19.92 o 
 -13   5   3      226.33      244.42     12.89 o 
 -11   5   3      997.91      948.55     23.13 o 
  -9   5   3     2832.65     2886.21     49.54 o 
  -7   5   3    19242.39    19019.22    249.77 o 
  -5   5   3     1875.80     1839.18     35.94 o 
  -3   5   3       44.61       79.03      6.81 o 
  -1   5   3     2109.99     2232.90     41.81 o 
   1   5   3       95.72       78.45      4.90 o 
   3   5   3      582.94      585.31     14.90 o 
   5   5   3     2373.27     2582.86     53.32 o 
   7   5   3       21.27       31.97      5.93 o 
   9   5   3       38.77       48.00     16.67 o 
  11   5   3      100.44      116.81     14.18 o 
  13   5   3      177.67      184.66     18.85 o 
  15   5   3        0.72       12.75     10.31 o 
  17   5   3        1.40        8.85     16.57 o 
 -22   6   3       46.45       63.50     28.47 o 
 -20   6   3        2.38        6.27     10.49 o 
 -18   6   3       73.00      119.61     18.67 o 
 -16   6   3        0.15        4.31      7.96 o 
 -14   6   3     1486.59     1466.66     37.98 o 
 -12   6   3       66.94       88.69      9.04 o 
 -10   6   3     1349.29     1397.90     31.41 o 
  -8   6   3       98.73      115.59      7.79 o 
  -6   6   3     2573.12     2610.78     41.84 o 
  -4   6   3      225.87      234.00     11.87 o 
  -2   6   3     1529.29     1674.15     39.59 o 
   0   6   3        3.96       20.72      6.09 o 
   2   6   3        0.80       12.73      4.37 o 
   4   6   3        5.94       33.83     11.01 o 
   6   6   3      168.91      169.91     10.87 o 
   8   6   3      503.30      492.73     20.87 o 
  10   6   3        0.21        3.28     14.68 o 
  12   6   3       34.06       30.21     17.05 o 
  14   6   3      195.49      198.90     30.30 o 
  16   6   3        0.32       -2.72     11.13 o 
 -21   7   3       55.53       51.78     19.29 o 
 -19   7   3      101.44      114.46     21.47 o 
 -17   7   3        4.49        7.06      9.46 o 
 -15   7   3      794.93      735.51     32.09 o 
 -13   7   3      742.08      680.81     23.71 o 
 -11   7   3       91.76       97.15      9.55 o 
  -9   7   3      106.57      103.37     10.99 o 
  -7   7   3      710.66      717.74     18.51 o 
  -5   7   3      211.73      263.62     15.76 o 
  -3   7   3     2231.06     2182.60     50.00 o 
  -1   7   3      265.36      269.29     19.48 o 
   1   7   3       15.72       27.82      8.89 o 
   3   7   3     1025.10      933.55     28.92 o 
   5   7   3     1517.26     1407.10     34.66 o 
   7   7   3      222.25      230.31     13.94 o 
   9   7   3        2.64       -0.97      7.25 o 
  11   7   3      918.55      909.44     39.50 o 
  13   7   3      213.39      277.15     22.98 o 
  15   7   3       47.23       45.24     17.27 o 
 -20   8   3       44.75       44.75     21.58 o 
 -18   8   3        0.56       11.84     10.55 o 
 -16   8   3        1.91       29.51     20.62 o 
 -14   8   3       94.74      106.91     13.63 o 
 -12   8   3        9.96       18.33     12.98 o 
 -10   8   3       53.40       61.94      8.86 o 
  -8   8   3      214.99      202.68     11.03 o 
  -6   8   3      172.05      225.18     25.10 o 
  -4   8   3     2200.32     2112.08     53.89 o 
  -2   8   3      909.25      908.57     30.87 o 
   0   8   3      121.24       84.19     10.69 o 
   2   8   3       74.50      101.99     15.18 o 
   4   8   3        8.97       19.27      7.38 o 
   6   8   3      302.71      258.04     13.80 o 
   8   8   3      394.49      357.97     17.36 o 
  10   8   3      147.98      173.87     17.40 o 
  12   8   3      174.90      207.67     22.61 o 
  14   8   3        4.50       -2.72     13.33 o 
 -19   9   3        2.01        8.29     15.81 o 
 -17   9   3       28.33       36.42     29.04 o 
 -15   9   3      281.52      307.14     23.86 o 
 -13   9   3      216.16      206.20     25.61 o 
 -11   9   3      199.90      175.94     14.82 o 
  -9   9   3     1792.23     1542.15     47.86 o 
  -7   9   3      354.22      288.39     18.70 o 
  -5   9   3      109.62      113.96     12.71 o 
  -3   9   3     1068.19     1076.45     37.11 o 
  -1   9   3       15.92       13.08     11.20 o 
   1   9   3      564.83      514.00     25.67 o 
   3   9   3      639.60      664.64     28.30 o 
   5   9   3      215.85      219.22     16.83 o 
   7   9   3       55.77       71.02     15.52 o 
   9   9   3        9.35       11.32     12.48 o 
  11   9   3      147.14      180.93     23.91 o 
  13   9   3       19.22       14.22     18.19 o 
 -18  10   3       24.39       12.87     15.74 o 
 -16  10   3       54.98       49.37     16.58 o 
 -14  10   3       26.16       42.67     19.65 o 
 -12  10   3       25.41       57.64     11.86 o 
 -10  10   3      138.26      137.29     15.21 o 
  -8  10   3       48.54       61.98     11.72 o 
  -6  10   3        0.15       -3.98      7.60 o 
  -4  10   3       95.82      108.13     13.15 o 
  -2  10   3        3.52       17.76      9.58 o 
   0  10   3        0.02       -2.78      7.87 o 
   2  10   3     2691.18     2612.61     87.90 o 
   4  10   3      554.04      524.63     30.09 o 
   6  10   3      222.13      226.07     18.52 o 
   8  10   3       49.26       68.93     19.50 o 
  10  10   3       13.49       24.17     15.15 o 
  12  10   3       25.25       32.98     21.36 o 
 -17  11   3       74.79      138.21     41.10 o 
 -15  11   3        0.90       13.49     34.73 o 
 -13  11   3       14.76       29.74     20.93 o 
 -11  11   3       24.86       17.34     10.77 o 
  -9  11   3      598.92      575.48     29.31 o 
  -7  11   3      299.86      304.79     21.04 o 
  -5  11   3       98.67       68.84     13.39 o 
  -3  11   3       49.79       56.28     13.25 o 
  -1  11   3        5.36       13.57     14.29 o 
   1  11   3       80.83       96.74     14.73 o 
   3  11   3      327.48      266.19     20.62 o 
   5  11   3       21.51       50.03     24.90 o 
   7  11   3       10.01       -7.85     11.71 o 
   9  11   3        8.50       51.07     48.18 o 
  11  11   3       57.57      162.32     41.93 o 
 -14  12   3        5.47       18.71     17.43 o 
 -12  12   3        9.22       28.42     19.83 o 
 -10  12   3        4.37       -7.51     12.19 o 
  -8  12   3        0.30       23.18     14.75 o 
  -6  12   3      182.80      178.79     22.83 o 
  -4  12   3      472.84      436.26     34.47 o 
  -2  12   3       34.58       43.55     25.25 o 
   0  12   3        6.80       11.08     13.73 o 
   2  12   3      111.07       93.78     19.22 o 
   4  12   3      261.53      238.14     25.57 o 
   6  12   3       38.30        2.50     14.57 o 
   8  12   3      224.56      255.10     38.54 o 
 -11  13   3       10.79       14.16     17.91 o 
  -9  13   3        6.29       32.34     35.55 o 
  -7  13   3      118.08      142.64     23.72 o 
  -5  13   3       37.22       44.47     18.44 o 
  -3  13   3       65.07       97.43     20.19 o 
  -1  13   3       43.12       74.56     21.17 o 
   1  13   3       16.89       21.61     17.06 o 
   3  13   3       50.57      111.07     23.11 o 
   5  13   3      173.90      172.84     33.12 o 
  -6  14   3        5.99        8.68     14.63 o 
  -4  14   3       48.22       35.18     19.62 o 
  -2  14   3       44.36       68.75     24.31 o 
   0  14   3       15.27       63.76     43.23 o 
 -24   0   4       20.38       -1.35     32.87 o 
 -22   0   4       39.66      122.56     32.93 o 
 -20   0   4        6.05       25.32     17.65 o 
 -18   0   4      274.09      202.64     15.68 o 
 -16   0   4     1259.35     1273.58     37.78 o 
 -14   0   4       34.70       28.18      5.69 o 
 -12   0   4      189.13      203.54      9.04 o 
 -10   0   4    21587.75    21527.11    303.74 o 
  -8   0   4     1165.82     1185.37     20.97 o 
  -6   0   4    43057.09    42823.64    558.26 o 
  -2   0   4     5773.06     5377.51     88.04 o 
   0   0   4     2604.15     2362.27     62.57 o 
   2   0   4        2.59       65.94      5.88 o 
   4   0   4       97.36      101.18      7.44 o 
   6   0   4       75.04       56.21      9.97 o 
   8   0   4       61.41       99.32     23.49 o 
  10   0   4      476.24      478.81     26.44 o 
  12   0   4      258.51      196.58     29.47 o 
  14   0   4      608.26      731.57     55.19 o 
  16   0   4       40.37       91.93     26.07 o 
  18   0   4       10.30        3.92     16.85 o 
 -25   1   4        0.14       17.43     16.11 o 
 -23   1   4        0.53       26.13     19.15 o 
 -21   1   4       52.16       97.01     19.86 o 
 -19   1   4      517.07      435.19     20.98 o 
 -17   1   4       59.90      102.46     17.19 o 
 -15   1   4      904.04      841.08     19.00 o 
 -13   1   4      159.46      160.83     11.55 o 
 -11   1   4     1549.21     1440.78     28.81 o 
  -9   1   4     7370.25     7457.52    129.60 o 
  -7   1   4     7647.65     6906.14    113.48 o 
  -5   1   4    39686.52    43886.56    595.06 o 
  -3   1   4      196.73       94.68      4.74 o 
  -1   1   4    30809.56    29000.70    231.98 o 
   1   1   4       39.43       55.39      4.94 o 
   3   1   4      214.12      208.83      9.23 o 
   5   1   4     4780.77     4648.20     82.33 o 
   7   1   4      391.33      458.80     13.67 o 
   9   1   4      156.97      132.19      8.83 o 
  11   1   4     1432.39     1497.49     48.15 o 
  13   1   4      117.38      165.50     29.60 o 
  15   1   4      182.21      206.86     23.51 o 
  17   1   4      180.79      177.46     23.56 o 
 -24   2   4       13.32       24.96     22.48 o 
 -22   2   4       68.04       59.27     16.13 o 
 -20   2   4       69.72       61.35     11.88 o 
 -18   2   4      384.46      379.23     19.83 o 
 -16   2   4     1798.34     1851.70     50.48 o 
 -14   2   4       17.65        1.35      7.21 o 
 -12   2   4     6299.55     6283.20    109.50 o 
 -10   2   4     2056.07     1942.33     39.82 o 
  -8   2   4     1090.27     1155.18     32.48 o 
  -6   2   4     7049.95     7238.87     76.71 o 
  -4   2   4    15636.03    16273.23    164.40 o 
  -2   2   4     6117.65     6100.58     89.25 o 
   0   2   4    12584.15    11878.16    170.71 o 
   2   2   4     2018.88     1788.55     60.81 o 
   4   2   4      342.57      318.36     22.74 o 
   6   2   4     1908.49     1806.54     60.82 o 
   8   2   4        2.94       -2.27      6.08 o 
  10   2   4      132.71      128.45     13.32 o 
  12   2   4       43.26       55.88     17.54 o 
  14   2   4       59.25       62.66     16.25 o 
  16   2   4       98.33      139.84     22.46 o 
  18   2   4        0.87       -8.25     18.97 o 
 -25   3   4       10.80      -16.94     18.88 o 
 -23   3   4       35.73       50.48     18.56 o 
 -21   3   4      243.67      235.19     18.00 o 
 -19   3   4     1105.78     1121.17     40.50 o 
 -17   3   4      235.24      224.42     16.77 o 
 -15   3   4        3.50       12.79      9.66 o 
 -13   3   4     6151.30     6036.42    116.60 o 
 -11   3   4     2912.34     2898.23     95.38 o 
  -9   3   4     1219.14     1179.43     25.54 o 
  -7   3   4     3091.34     3466.56     43.20 o 
  -5   3   4      919.99     1016.74     37.38 o 
  -3   3   4     1048.02     1022.82     23.34 o 
  -1   3   4    14413.64    15431.05    170.04 o 
   1   3   4     2970.80     3329.41     41.15 o 
   3   3   4     1365.74     1485.68     32.93 o 
   5   3   4      776.38      770.12     23.41 o 
   7   3   4      463.23      402.26     18.88 o 
   9   3   4      365.01      352.27     20.44 o 
  11   3   4     2140.89     2016.63     61.03 o 
  13   3   4       25.13       57.09     12.59 o 
  15   3   4       36.13       49.07     15.42 o 
  17   3   4       88.07      118.34     23.23 o 
 -24   4   4       55.77       65.71     23.92 o 
 -22   4   4       28.49       79.03     19.82 o 
 -20   4   4      134.25      122.91     15.67 o 
 -18   4   4      457.20      486.35     26.14 o 
 -16   4   4        4.49       22.97      9.11 o 
 -14   4   4       53.30       82.80     10.66 o 
 -12   4   4     5403.84     5375.59     81.11 o 
 -10   4   4     1321.13     1175.88     25.04 o 
  -8   4   4     1576.96     1705.01     27.56 o 
  -6   4   4     1301.37     1323.20     20.15 o 
  -4   4   4      859.21      702.70     16.54 o 
  -2   4   4      195.14      267.21      7.62 o 
   0   4   4       20.54       36.84      4.29 o 
   2   4   4      550.09      632.56     14.01 o 
   4   4   4       57.19       59.08      9.10 o 
   6   4   4       10.43       11.76      7.16 o 
   8   4   4       31.74       43.20     10.17 o 
  10   4   4       45.54       81.69     12.68 o 
  12   4   4       97.03      103.74     14.76 o 
  14   4   4       59.63       85.26     15.00 o 
  16   4   4      124.34      138.38     22.86 o 
 -23   5   4        2.21        8.41     16.48 o 
 -21   5   4       80.02      116.56     17.39 o 
 -19   5   4       12.63       46.55     11.98 o 
 -17   5   4      373.03      361.40     22.49 o 
 -15   5   4        1.10        6.25     10.82 o 
 -13   5   4      494.44      402.91     14.47 o 
 -11   5   4        0.58        9.82      4.49 o 
  -9   5   4     2375.17     2424.75     41.62 o 
  -7   5   4       73.55       69.55      6.05 o 
  -5   5   4      260.46      246.83     11.21 o 
  -3   5   4      762.06      672.20     19.06 o 
  -1   5   4     1871.35     2145.25     29.11 o 
   1   5   4      125.78      163.23      7.47 o 
   3   5   4     1324.40     1451.71     29.57 o 
   5   5   4      199.64      233.84     10.18 o 
   7   5   4     1247.51     1251.21     40.78 o 
   9   5   4      101.52      117.05     14.31 o 
  11   5   4      483.10      372.15     24.88 o 
  13   5   4        1.13       -1.78      9.58 o 
  15   5   4       54.39       48.63     14.91 o 
  17   5   4        6.12        3.84     17.05 o 
 -22   6   4       89.17      108.69     18.84 o 
 -20   6   4       23.04       57.78     24.13 o 
 -18   6   4        4.84        8.56      9.39 o 
 -16   6   4      289.09      263.03     21.05 o 
 -14   6   4      174.57      180.70     15.14 o 
 -12   6   4      452.52      439.98     15.65 o 
 -10   6   4     2672.59     2643.41     50.86 o 
  -8   6   4     1818.96     1778.49     36.66 o 
  -6   6   4      653.03      652.01     20.72 o 
  -4   6   4     1008.33     1011.89     39.73 o 
  -2   6   4       22.69       40.25      6.98 o 
   0   6   4     1229.84     1161.42     38.86 o 
   2   6   4     3146.12     3154.14     55.29 o 
   4   6   4        1.86       18.12      9.10 o 
   6   6   4        9.25       12.03      9.67 o 
   8   6   4       93.33      111.82     14.69 o 
  10   6   4      212.38      229.63     20.38 o 
  12   6   4        0.00        8.21     10.32 o 
  14   6   4        2.32        7.66     12.32 o 
  16   6   4        2.43       20.18     19.98 o 
 -23   7   4        4.72       21.21     23.58 o 
 -21   7   4       51.14       73.69     16.44 o 
 -19   7   4       54.74       71.90     14.51 o 
 -17   7   4        0.02       -3.22      8.44 o 
 -15   7   4       14.38       21.51      9.24 o 
 -13   7   4      389.47      390.48     17.26 o 
 -11   7   4        0.27        8.16      5.70 o 
  -9   7   4     1795.60     1847.85     38.78 o 
  -7   7   4     1285.31     1266.25     36.19 o 
  -5   7   4      126.50      123.37     12.16 o 
  -3   7   4     1119.08     1074.41     32.29 o 
  -1   7   4     1415.16     1402.58     37.52 o 
   1   7   4       51.50       80.39     13.38 o 
   3   7   4      436.46      468.49     16.52 o 
   5   7   4      781.89      728.94     23.84 o 
   7   7   4      120.61      122.36     15.11 o 
   9   7   4       12.32       38.36     20.24 o 
  11   7   4       32.59       49.24     13.33 o 
  13   7   4       62.32       81.19     16.46 o 
  15   7   4       15.89       17.74     19.65 o 
 -22   8   4       16.25       41.54     25.98 o 
 -20   8   4       11.02       -6.76     11.32 o 
 -18   8   4        2.74        8.61     10.98 o 
 -16   8   4      447.05      497.81     27.90 o 
 -14   8   4       11.97       27.41      9.75 o 
 -12   8   4     1475.38     1320.79     36.11 o 
 -10   8   4        0.50       35.88     14.31 o 
  -8   8   4      375.50      390.43     20.24 o 
  -6   8   4      297.77      288.40     17.10 o 
  -4   8   4       83.59       95.55     11.90 o 
  -2   8   4      865.48      897.70     32.20 o 
   0   8   4     1541.82     1437.88     55.88 o 
   2   8   4       84.70       80.02     11.73 o 
   4   8   4        6.07        7.04     11.05 o 
   6   8   4     1354.18     1259.91     42.09 o 
   8   8   4      499.16      529.49     36.21 o 
  10   8   4       37.75       39.34     12.60 o 
  12   8   4       19.16       20.66     13.30 o 
  14   8   4        0.24        8.12     24.04 o 
 -19   9   4        2.87       -2.61     13.92 o 
 -17   9   4        0.18       14.69     13.85 o 
 -15   9   4        8.91       45.38     14.04 o 
 -13   9   4       11.35       37.89     13.48 o 
 -11   9   4       53.64       45.06     10.19 o 
  -9   9   4        3.74       32.25      9.96 o 
  -7   9   4     2353.11     2351.41     65.22 o 
  -5   9   4      146.24      158.14     15.05 o 
  -3   9   4        0.67       25.11      9.14 o 
  -1   9   4       12.71       52.92     11.36 o 
   1   9   4        5.39        7.20      8.14 o 
   3   9   4      552.33      512.64     26.30 o 
   5   9   4      748.23      740.39     31.39 o 
   7   9   4      490.24      430.05     31.25 o 
   9   9   4       14.54       57.93     20.74 o 
  11   9   4        0.17       -7.84     13.40 o 
  13   9   4       23.04        6.55     18.66 o 
 -18  10   4        0.61       14.76     14.11 o 
 -16  10   4       84.37       64.37     27.48 o 
 -14  10   4       19.57       12.80     12.24 o 
 -12  10   4      225.00      196.32     16.40 o 
 -10  10   4       59.82       93.02     13.71 o 
  -8  10   4       50.50       71.49     12.39 o 
  -6  10   4      497.36      537.99     26.96 o 
  -4  10   4       49.80       54.78     13.26 o 
  -2  10   4      904.31      830.25     34.99 o 
   0  10   4        0.41        3.70     10.90 o 
   2  10   4      106.24      105.80     14.44 o 
   4  10   4        8.26       41.51     15.42 o 
   6  10   4        2.22      -15.28     15.28 o 
   8  10   4        4.42       38.31     31.87 o 
  10  10   4       79.58       60.88     22.32 o 
  12  10   4        0.13       -8.93     17.64 o 
 -17  11   4        0.11       -0.69     23.22 o 
 -15  11   4       15.81       28.17     14.62 o 
 -13  11   4      119.11      115.84     19.28 o 
 -11  11   4      105.74      105.67     14.90 o 
  -9  11   4        0.27       18.25      9.70 o 
  -7  11   4      452.00      429.91     24.97 o 
  -5  11   4       46.76       31.56     21.08 o 
  -3  11   4      719.21      706.82     33.57 o 
  -1  11   4     1201.10     1151.94     45.82 o 
   1  11   4      280.83      293.15     28.96 o 
   3  11   4      171.40      140.15     16.83 o 
   5  11   4       31.81       53.87     16.45 o 
   7  11   4       18.33       48.26     22.27 o 
   9  11   4        1.06       19.14     20.89 o 
 -14  12   4       79.65       97.62     27.09 o 
 -12  12   4        2.07       15.75     17.30 o 
 -10  12   4        3.78       16.60     20.74 o 
  -8  12   4       66.81      101.55     22.37 o 
  -6  12   4       25.45       21.77     14.59 o 
  -4  12   4        0.10        4.80     11.96 o 
  -2  12   4       46.06       82.47     19.96 o 
   0  12   4       36.36       33.77     15.51 o 
   2  12   4       73.09      121.54     20.13 o 
   4  12   4       29.37       46.39     33.36 o 
   6  12   4       19.34       31.80     21.01 o 
   8  12   4        0.92      -13.18     24.13 o 
 -11  13   4        7.65       12.58     17.91 o 
  -9  13   4       28.26       16.40     19.38 o 
  -7  13   4        6.86       46.98     23.44 o 
  -5  13   4       18.20       35.53     16.56 o 
  -3  13   4        0.01        4.86     13.49 o 
  -1  13   4      150.02      104.25     23.18 o 
   1  13   4       79.81      107.39     26.71 o 
   3  13   4        4.35      -21.91     21.91 o 
   5  13   4        0.94       -3.81     17.17 o 
  -6  14   4        0.20       18.66     16.54 o 
  -4  14   4        8.87       39.03     19.01 o 
  -2  14   4        0.49       25.39     18.28 o 
 -25   1   5        2.63       18.59     13.65 o 
 -23   1   5       36.00       63.51     17.50 o 
 -21   1   5      128.59      157.23     22.23 o 
 -19   1   5        6.03       38.86      8.33 o 
 -17   1   5        1.05       20.73     13.74 o 
 -15   1   5     2205.13     2344.32     51.39 o 
 -13   1   5      866.18      718.27     19.28 o 
 -11   1   5        7.17       10.51      8.13 o 
  -9   1   5     1084.10     1153.39     22.11 o 
  -7   1   5        5.26       62.69      5.25 o 
  -5   1   5      907.06      890.83     16.23 o 
  -3   1   5       26.72       47.95      3.77 o 
  -1   1   5       48.29       62.08      7.98 o 
   1   1   5       99.97      149.21      8.11 o 
   3   1   5      680.89      635.67     17.70 o 
   5   1   5     2560.52     2498.49     53.47 o 
   7   1   5       35.88       57.45      9.04 o 
   9   1   5       59.31       92.88     16.08 o 
  11   1   5      375.49      414.02     28.91 o 
  13   1   5       81.90       77.46     21.46 o 
  15   1   5       11.72        7.25     12.44 o 
  17   1   5       45.41       41.48     18.69 o 
 -26   2   5        3.16       -4.40     19.14 o 
 -24   2   5       22.79       33.71     18.51 o 
 -22   2   5      398.06      356.22     29.70 o 
 -20   2   5        3.80       10.93     11.09 o 
 -18   2   5       71.89       84.96     18.31 o 
 -16   2   5      215.33      202.40     14.27 o 
 -14   2   5     2956.64     2994.43     70.69 o 
 -12   2   5      281.70      301.30     17.65 o 
 -10   2   5      881.41     1028.35     23.30 o 
  -8   2   5      567.73      552.45     22.19 o 
  -6   2   5     7730.99     7480.82     87.57 o 
  -4   2   5      628.52      713.93     18.86 o 
  -2   2   5       90.92       86.29      4.11 o 
   0   2   5       16.11       23.00      5.54 o 
   2   2   5     6078.40     6917.23    139.51 o 
   4   2   5     1134.01     1165.65     30.60 o 
   6   2   5      432.47      450.63     22.70 o 
   8   2   5     5542.26     5476.00    123.32 o 
  10   2   5       46.54       74.16     11.58 o 
  12   2   5       86.54       83.94     16.28 o 
  14   2   5       72.94       72.31     19.33 o 
  16   2   5       11.64       -4.14     12.77 o 
 -25   3   5        4.44       16.54     14.46 o 
 -23   3   5       28.35       65.36     17.74 o 
 -21   3   5       35.71       34.86     10.49 o 
 -19   3   5       83.67       77.62     11.88 o 
 -17   3   5      319.86      314.67     19.19 o 
 -15   3   5      370.11      432.20     19.48 o 
 -13   3   5      761.82      872.39     29.51 o 
 -11   3   5        8.80       46.88      6.80 o 
  -9   3   5      137.00      140.53      6.22 o 
  -7   3   5     5112.67     5108.51     74.29 o 
  -5   3   5     1132.77     1112.53     17.32 o 
  -3   3   5       28.09       45.32      7.15 o 
  -1   3   5      560.85      488.99     10.37 o 
   1   3   5     1938.17     1974.88     39.51 o 
   3   3   5      117.28      141.13     10.29 o 
   5   3   5       52.53       52.80      9.16 o 
   7   3   5       16.97       19.36     12.75 o 
   9   3   5      528.99      526.59     24.97 o 
  11   3   5        3.70       -7.86     10.57 o 
  13   3   5       15.11        4.36     10.79 o 
  15   3   5       10.20       34.12     16.42 o 
 -24   4   5       20.21       45.80     16.68 o 
 -22   4   5       43.05       57.57     17.56 o 
 -20   4   5        2.46        9.15      9.10 o 
 -18   4   5     1388.28     1384.67     49.43 o 
 -16   4   5      708.26      612.11     25.76 o 
 -14   4   5       48.54       93.61     10.95 o 
 -12   4   5       52.73       74.34      9.14 o 
 -10   4   5      646.37      735.59     15.20 o 
  -8   4   5      540.34      606.19     14.41 o 
  -6   4   5        7.99       20.64      5.20 o 
  -4   4   5     8558.14     8969.03    101.17 o 
  -2   4   5      521.09      536.08     15.10 o 
   0   4   5     1752.60     1629.14     33.23 o 
   2   4   5     5372.78     5011.12     94.77 o 
   4   4   5      745.93      650.27     23.23 o 
   6   4   5       21.54       34.45      9.50 o 
   8   4   5      658.06      656.59     27.89 o 
  10   4   5       17.44       26.72     10.25 o 
  12   4   5        2.71        8.94     10.36 o 
  14   4   5       34.86       29.60     15.05 o 
  16   4   5        3.06       20.74     26.87 o 
 -25   5   5       51.00       48.14     23.78 o 
 -23   5   5       60.45       72.29     19.71 o 
 -21   5   5        3.31        4.48      8.95 o 
 -19   5   5       79.03       88.60     16.02 o 
 -17   5   5       18.43       22.18      9.32 o 
 -15   5   5     1239.49     1096.39     36.96 o 
 -13   5   5     2982.44     3010.26     69.72 o 
 -11   5   5      445.73      460.86     13.20 o 
  -9   5   5      635.52      611.31     15.44 o 
  -7   5   5     2634.93     2686.52     68.00 o 
  -5   5   5     1132.91      979.61     24.32 o 
  -3   5   5      295.40      369.22     13.75 o 
  -1   5   5        9.69       29.13      6.44 o 
   1   5   5     2064.06     2168.46     40.02 o 
   3   5   5       80.32       91.57      6.21 o 
   5   5   5      289.61      325.41     18.53 o 
   7   5   5        4.05       12.86     14.23 o 
   9   5   5       95.11       99.91     14.03 o 
  11   5   5      379.84      375.19     24.54 o 
  13   5   5        3.00        5.95     10.74 o 
  15   5   5       23.40       16.47     14.89 o 
 -24   6   5       17.85        3.17     15.78 o 
 -22   6   5       11.42       14.27     11.79 o 
 -20   6   5       49.45       49.17     13.13 o 
 -18   6   5       29.58       34.05     18.89 o 
 -16   6   5       22.10       34.22      9.71 o 
 -14   6   5      124.98      161.42     14.85 o 
 -12   6   5      120.00       89.11     13.59 o 
 -10   6   5      217.23      204.41      9.88 o 
  -8   6   5      177.46      136.57      7.62 o 
  -6   6   5     1783.21     1773.83     42.01 o 
  -4   6   5      585.81      592.04     20.85 o 
  -2   6   5      280.99      251.08     20.50 o 
   0   6   5       20.87       40.09      5.10 o 
   2   6   5     1884.76     1896.68     38.81 o 
   4   6   5       16.04       51.93     14.95 o 
   6   6   5      209.34      246.66     28.28 o 
   8   6   5       66.47       76.81     13.78 o 
  10   6   5       15.44       23.37     11.16 o 
  12   6   5        5.65       -1.68      9.98 o 
  14   6   5        6.30       14.92     15.09 o 
 -23   7   5        0.21       26.36     23.47 o 
 -21   7   5       22.14       13.72     11.14 o 
 -19   7   5        0.53        3.84      9.31 o 
 -17   7   5      274.45      261.73     19.53 o 
 -15   7   5      235.94      192.34     21.13 o 
 -13   7   5       95.15       82.79      9.15 o 
 -11   7   5       52.18       51.73     16.41 o 
  -9   7   5       61.49       96.16     17.02 o 
  -7   7   5      244.12      274.55     15.37 o 
  -5   7   5       82.46       94.65     11.39 o 
  -3   7   5      346.83      358.34     18.41 o 
  -1   7   5       12.71       13.17     11.43 o 
   1   7   5     1034.48     1031.53     33.99 o 
   3   7   5      508.17      556.09     18.70 o 
   5   7   5     7080.28     6724.01    157.79 o 
   7   7   5       92.30       98.68     13.46 o 
   9   7   5       54.01       83.03     14.39 o 
  11   7   5       81.03       97.59     16.57 o 
  13   7   5        6.42       24.24     13.96 o 
 -22   8   5       44.12       73.21     29.36 o 
 -20   8   5        5.47       -5.40     13.02 o 
 -18   8   5      215.57      223.29     20.09 o 
 -16   8   5       14.98      -13.87     13.87 o 
 -14   8   5      341.20      318.58     20.13 o 
 -12   8   5       54.90       76.22     15.10 o 
 -10   8   5      220.87      206.93     15.30 o 
  -8   8   5      377.13      399.01     20.60 o 
  -6   8   5       10.35       12.37      9.39 o 
  -4   8   5      316.22      327.44     20.07 o 
  -2   8   5      294.16      316.53     20.18 o 
   0   8   5       58.02       74.65     11.24 o 
   2   8   5      175.59      187.12     15.35 o 
   4   8   5       11.43       12.66     12.50 o 
   6   8   5       17.38       22.02     13.03 o 
   8   8   5      296.39      289.15     22.23 o 
  10   8   5        7.37       48.93     23.41 o 
  12   8   5       41.31       98.77     23.02 o 
 -21   9   5        8.51       -7.13     16.75 o 
 -19   9   5        0.73       14.74     13.33 o 
 -17   9   5        8.06       16.14     13.11 o 
 -15   9   5       85.18       70.69     16.07 o 
 -13   9   5       15.62       -1.09      9.95 o 
 -11   9   5      138.49      171.34     14.93 o 
  -9   9   5        6.57       10.21      8.99 o 
  -7   9   5      314.09      372.61     20.98 o 
  -5   9   5       14.85       13.38     13.50 o 
  -3   9   5        5.30       20.85     10.90 o 
  -1   9   5      775.42      771.29     33.43 o 
   1   9   5        4.06       11.82      8.42 o 
   3   9   5        1.05      -10.37     11.85 o 
   5   9   5      415.00      382.31     30.19 o 
   7   9   5       55.10       54.68     17.70 o 
   9   9   5        2.83       17.13     14.45 o 
  11   9   5        6.28       28.55     17.20 o 
 -18  10   5       52.15       73.95     20.46 o 
 -16  10   5       38.64       28.89     14.63 o 
 -14  10   5      201.87      197.72     24.53 o 
 -12  10   5       64.25       53.09     11.41 o 
 -10  10   5       45.74      105.98     13.94 o 
  -8  10   5       11.56       15.59     13.58 o 
  -6  10   5      418.26      421.56     24.37 o 
  -4  10   5     1368.86     1325.52     55.63 o 
  -2  10   5       69.61       65.05     13.57 o 
   0  10   5      104.27      149.30     16.58 o 
   2  10   5     1724.15     1692.30     57.72 o 
   4  10   5      783.86      772.33     45.60 o 
   6  10   5       15.95       19.54     18.12 o 
   8  10   5       44.71       75.05     20.17 o 
  10  10   5        2.08      -20.90     20.90 o 
 -17  11   5        6.96       49.35     22.80 o 
 -15  11   5       11.84        5.65     12.55 o 
 -13  11   5      195.44      227.65     25.84 o 
 -11  11   5       32.23       19.65     10.74 o 
  -9  11   5       60.54       84.25     14.22 o 
  -7  11   5       24.00       45.82     12.11 o 
  -5  11   5      517.16      522.05     46.34 o 
  -3  11   5      100.06       95.22     15.49 o 
  -1  11   5      145.89      161.89     19.65 o 
   1  11   5      120.23      122.34     16.27 o 
   3  11   5      193.61      192.25     24.63 o 
   5  11   5       26.10       40.86     17.21 o 
   7  11   5        2.11       -5.97     14.69 o 
   9  11   5       45.13        3.25     18.28 o 
 -14  12   5        2.66       37.39     33.95 o 
 -12  12   5        7.04       31.42     40.34 o 
 -10  12   5        6.75       23.44     19.11 o 
  -8  12   5      108.72      134.18     17.64 o 
  -6  12   5       41.00       25.28     14.46 o 
  -4  12   5      160.42      173.91     30.45 o 
  -2  12   5        2.82        7.91     13.21 o 
   0  12   5       34.73       69.52     24.61 o 
   2  12   5        3.64       23.07     19.24 o 
   4  12   5        3.52        4.73     17.17 o 
   6  12   5        5.33        6.25     18.59 o 
 -11  13   5        6.02       76.74     29.34 o 
  -9  13   5       32.21       32.76     22.88 o 
  -7  13   5       14.51       -1.51     12.76 o 
  -5  13   5        2.04        1.05     12.26 o 
  -3  13   5        9.44       32.89     17.18 o 
  -1  13   5        3.31       25.39     20.91 o 
   1  13   5       18.74       26.09     20.51 o 
   3  13   5        2.26        8.82     18.48 o 
 -26   0   6       27.13       19.61     21.42 o 
 -24   0   6        0.93       -0.77     15.61 o 
 -22   0   6       56.93      128.55     48.85 o 
 -20   0   6       85.58       68.14     21.86 o 
 -18   0   6      257.52      234.22     28.94 o 
 -16   0   6      585.46      630.52     69.35 o 
 -14   0   6      107.92      130.61     19.13 o 
 -12   0   6     1401.87     1269.38     26.47 o 
 -10   0   6     7732.11     7872.01    132.36 o 
  -8   0   6      407.89      464.35     14.69 o 
  -6   0   6    11764.68    10713.80    182.96 o 
  -4   0   6     8099.59     8194.51    141.02 o 
  -2   0   6       50.02      123.72     15.77 o 
   0   0   6     1330.45     1389.73     30.89 o 
   2   0   6     1205.28     1300.26     29.12 o 
   4   0   6      292.84      256.71     11.12 o 
   6   0   6      145.84      137.18     24.68 o 
   8   0   6       17.27       31.04     18.58 o 
  10   0   6      223.69      153.98     32.06 o 
  12   0   6       21.51       44.61     21.53 o 
  14   0   6       22.26       80.35     51.58 o 
  16   0   6       27.37        8.19     18.37 o 
 -27   1   6       53.62       73.33     31.51 o 
 -25   1   6        3.45       27.87     15.19 o 
 -23   1   6       40.25       43.43     16.12 o 
 -21   1   6       35.57       66.22     16.43 o 
 -19   1   6      229.23      212.46     25.62 o 
 -17   1   6      266.47      240.60     17.90 o 
 -15   1   6      125.75      138.89      9.51 o 
 -13   1   6       50.22       56.53      6.46 o 
 -11   1   6     4080.26     3998.27    104.21 o 
  -9   1   6     1346.96     1345.59     22.36 o 
  -7   1   6    12746.47    13471.96    161.62 o 
  -5   1   6    28068.88    28887.54    340.24 o 
  -3   1   6       24.25       46.00      4.05 o 
  -1   1   6     1878.71     1993.33     36.04 o 
   1   1   6       16.32       14.34      5.07 o 
   3   1   6     2322.06     2389.49     49.02 o 
   5   1   6       70.05       82.80      9.19 o 
   7   1   6     1099.25     1145.44     35.65 o 
   9   1   6      490.43      504.42     34.10 o 
  11   1   6       22.37       26.13     14.13 o 
  13   1   6       92.01      166.09     23.21 o 
  15   1   6        1.26       28.79     21.26 o 
 -26   2   6        2.94        5.75     13.07 o 
 -24   2   6       60.74       76.03     18.44 o 
 -22   2   6      216.04      192.99     23.49 o 
 -20   2   6      397.83      347.91     32.74 o 
 -18   2   6        2.05       28.09     22.80 o 
 -16   2   6       50.49       79.86      9.95 o 
 -14   2   6       62.99       69.61     10.46 o 
 -12   2   6       53.44       66.84      9.21 o 
 -10   2   6      265.48      198.58     19.15 o 
  -8   2   6      126.12      102.61      7.82 o 
  -6   2   6     3104.34     3088.20     42.99 o 
  -4   2   6     1792.44     1887.50     32.85 o 
  -2   2   6    13057.35    13478.05    160.58 o 
   0   2   6       43.61       62.51      6.50 o 
   2   2   6     1284.17     1338.57     35.65 o 
   4   2   6     1457.49     1439.90     37.81 o 
   6   2   6      209.60      207.71     21.19 o 
   8   2   6       82.14      112.67     13.50 o 
  10   2   6       79.15       87.46     22.05 o 
  12   2   6      152.81      145.59     22.92 o 
  14   2   6      157.54      186.67     25.37 o 
 -25   3   6        9.12      -14.60     14.60 o 
 -23   3   6       76.12      112.07     20.65 o 
 -21   3   6       79.13       99.65     13.49 o 
 -19   3   6     1532.69     1504.82     47.58 o 
 -17   3   6     1847.59     1775.10     55.07 o 
 -15   3   6      147.24      139.83     11.39 o 
 -13   3   6     3179.23     3106.92     64.51 o 
 -11   3   6     3380.75     3104.57     58.63 o 
  -9   3   6      201.21      218.67      7.38 o 
  -7   3   6      300.39      320.87      9.14 o 
  -5   3   6      531.42      448.79     10.35 o 
  -3   3   6        5.77       13.02      4.47 o 
  -1   3   6     8030.99     8291.17    103.18 o 
   1   3   6      808.48      891.23     24.97 o 
   3   3   6      242.16      270.07     15.20 o 
   5   3   6       51.60       77.61     10.48 o 
   7   3   6      118.95      143.26     14.14 o 
   9   3   6      573.74      517.24     26.66 o 
  11   3   6       10.47        9.45     11.52 o 
  13   3   6        5.03        9.75     13.59 o 
  15   3   6        0.39       12.67     15.03 o 
 -26   4   6        0.64      -12.83     18.94 o 
 -24   4   6       72.77       54.16     18.37 o 
 -22   4   6        2.54        6.79     17.89 o 
 -20   4   6      773.09      750.44     33.22 o 
 -18   4   6       19.30       25.83      9.31 o 
 -16   4   6      210.37      210.27     15.23 o 
 -14   4   6      185.07      216.51     14.03 o 
 -12   4   6     2492.31     2496.54     54.88 o 
 -10   4   6     3166.01     3074.58     47.55 o 
  -8   4   6       67.77       81.01      5.50 o 
  -6   4   6       87.89       88.99      5.58 o 
  -4   4   6      571.00      554.97     16.01 o 
  -2   4   6      103.45      108.02      8.63 o 
   0   4   6      329.99      305.11      8.89 o 
   2   4   6      470.53      468.80     20.05 o 
   4   4   6      529.15      536.14     23.71 o 
   6   4   6      134.80       96.23     13.11 o 
   8   4   6       11.13       32.07     12.40 o 
  10   4   6       22.77       26.49     11.12 o 
  12   4   6        9.46        1.24     10.49 o 
  14   4   6       55.15       51.61     27.36 o 
 -25   5   6       53.63       59.90     20.18 o 
 -23   5   6       66.47       81.66     19.22 o 
 -21   5   6      157.65      160.25     17.28 o 
 -19   5   6       23.41       24.25     10.74 o 
 -17   5   6        0.61       -2.04      7.26 o 
 -15   5   6       96.26      109.90     12.53 o 
 -13   5   6      529.27      530.19     21.17 o 
 -11   5   6      197.42      201.71     12.34 o 
  -9   5   6       35.62       66.03      8.34 o 
  -7   5   6      269.73      222.10     11.81 o 
  -5   5   6      344.32      328.02     14.02 o 
  -3   5   6      621.26      615.06     14.23 o 
  -1   5   6      486.64      481.01     13.87 o 
   1   5   6      115.15      131.74     11.79 o 
   3   5   6       58.92      106.85     16.10 o 
   5   5   6      381.15      376.04     25.36 o 
   7   5   6      641.78      609.80     29.22 o 
   9   5   6       67.96       84.35     14.09 o 
  11   5   6        1.97       10.70     10.31 o 
  13   5   6        0.05       12.96     14.59 o 
 -24   6   6       53.17       45.88     19.28 o 
 -22   6   6       37.45       51.42     13.75 o 
 -20   6   6        2.91        4.19      8.62 o 
 -18   6   6       68.81       95.99     13.61 o 
 -16   6   6      153.72      172.20     20.48 o 
 -14   6   6       77.71       90.14     12.08 o 
 -12   6   6      260.37      301.67     12.26 o 
 -10   6   6        3.39       -5.33      5.33 o 
  -8   6   6     1752.98     1678.31     42.81 o 
  -6   6   6      143.70      140.80     11.13 o 
  -4   6   6     5601.28     5642.71    114.26 o 
  -2   6   6     2576.27     2602.43     59.18 o 
   0   6   6      239.19      277.68     11.34 o 
   2   6   6      513.23      537.53     21.98 o 
   4   6   6       33.99       29.81     10.65 o 
   6   6   6      228.60      224.33     18.36 o 
   8   6   6       67.44       87.94     13.74 o 
  10   6   6      105.94      101.96     16.80 o 
  12   6   6        0.41       41.67     23.90 o 
 -23   7   6       19.67        2.33     13.83 o 
 -21   7   6       11.43       11.61     11.33 o 
 -19   7   6        1.02       -0.16      8.50 o 
 -17   7   6        7.52       22.11      9.70 o 
 -15   7   6      393.72      365.86     21.60 o 
 -13   7   6       62.11       68.52     10.21 o 
 -11   7   6      134.52      165.60     22.42 o 
  -9   7   6       33.75       54.49      9.73 o 
  -7   7   6      678.52      632.21     25.52 o 
  -5   7   6      260.05      195.68     15.08 o 
  -3   7   6      178.29      171.99     15.11 o 
  -1   7   6      768.92      705.23     26.93 o 
   1   7   6     1157.23     1110.34     35.83 o 
   3   7   6      859.96      839.97     40.18 o 
   5   7   6       23.11       37.50     11.22 o 
   7   7   6      139.91      133.70     23.29 o 
   9   7   6       12.87       32.18     17.51 o 
  11   7   6       87.99      131.03     18.96 o 
  13   7   6        4.02       21.78     23.75 o 
 -22   8   6       12.42       -0.66     12.19 o 
 -20   8   6       14.40        2.84     14.13 o 
 -18   8   6        3.29        8.52     11.74 o 
 -16   8   6     1074.23     1074.44     49.78 o 
 -14   8   6      607.42      604.80     34.68 o 
 -12   8   6       13.34        8.01     11.74 o 
 -10   8   6       76.00      127.07     13.35 o 
  -8   8   6       66.05       63.97     12.58 o 
  -6   8   6        4.06        2.14      7.06 o 
  -4   8   6     2495.54     2408.74     66.57 o 
  -2   8   6     4665.09     4576.36    113.52 o 
   0   8   6       74.79       88.75     11.70 o 
   2   8   6      137.60      134.85     19.17 o 
   4   8   6      155.31      171.98     25.03 o 
   6   8   6       56.26       88.24     19.27 o 
   8   8   6        0.26       -3.81     12.14 o 
  10   8   6        4.16       -5.69     14.38 o 
  12   8   6       29.81       52.01     23.06 o 
 -21   9   6       20.81       19.70     15.55 o 
 -19   9   6        4.47        0.55     10.46 o 
 -17   9   6       29.44       35.92     15.48 o 
 -15   9   6       27.93       76.91     17.17 o 
 -13   9   6        9.34       18.31     12.30 o 
 -11   9   6        0.57       14.10     16.00 o 
  -9   9   6      466.22      469.96     25.10 o 
  -7   9   6        1.37        5.37     14.12 o 
  -5   9   6       81.13       72.46     13.10 o 
  -3   9   6        5.94       14.10     12.52 o 
  -1   9   6     3541.45     3385.21     97.23 o 
   1   9   6      500.60      467.82     26.62 o 
   3   9   6      229.13      216.08     34.47 o 
   5   9   6       56.83       95.58     23.41 o 
   7   9   6      117.13      120.50     22.02 o 
   9   9   6        0.40       18.39     14.84 o 
 -20  10   6       12.76       44.99     17.76 o 
 -18  10   6       52.02       44.85     20.41 o 
 -16  10   6      214.35      193.13     25.74 o 
 -14  10   6      193.02      210.37     25.02 o 
 -12  10   6      122.36      125.55     25.40 o 
 -10  10   6       27.05       41.14     19.98 o 
  -8  10   6      500.44      503.40     27.60 o 
  -6  10   6      318.64      310.48     22.97 o 
  -4  10   6     1014.46     1004.31     41.72 o 
  -2  10   6      595.94      544.73     30.05 o 
   0  10   6      118.58      112.10     15.34 o 
   2  10   6        0.03        8.87     12.59 o 
   4  10   6        0.02       15.21     14.96 o 
   6  10   6       95.02      123.03     23.66 o 
   8  10   6       19.47        3.02     13.69 o 
 -17  11   6       30.92       46.43     24.98 o 
 -15  11   6        1.54       25.03     20.39 o 
 -13  11   6       78.25      105.07     20.88 o 
 -11  11   6      104.10      111.90     16.00 o 
  -9  11   6      542.23      494.18     30.10 o 
  -7  11   6        0.23       17.37     10.73 o 
  -5  11   6      151.98      194.44     28.45 o 
  -3  11   6       19.59       -3.69      8.85 o 
  -1  11   6        4.60       32.59     13.16 o 
   1  11   6       42.36       47.30     18.26 o 
   3  11   6       14.72       62.13     39.05 o 
   5  11   6        2.07       -6.77     13.85 o 
   7  11   6       17.58        6.72     15.90 o 
 -16  12   6        2.77       25.85     27.92 o 
 -14  12   6        5.38       17.84     20.80 o 
 -12  12   6       18.65       13.60     18.86 o 
 -10  12   6        1.61       19.90     24.83 o 
  -8  12   6       19.21        2.40      9.57 o 
  -6  12   6       21.01        4.52     10.74 o 
  -4  12   6       55.75       85.02     16.65 o 
  -2  12   6       19.44       36.82     14.65 o 
   0  12   6        3.01        2.87     11.20 o 
   2  12   6       11.89       18.77     20.53 o 
   4  12   6       14.71       38.35     24.69 o 
 -11  13   6        2.77       24.95     21.94 o 
  -9  13   6        7.48       -5.47     18.59 o 
  -7  13   6        0.43       14.37     17.24 o 
  -5  13   6       34.92       57.16     27.03 o 
  -3  13   6       40.33       91.90     27.96 o 
  -1  13   6        1.42       16.59     20.67 o 
   1  13   6       40.91       63.19     27.92 o 
 -27   1   7        0.45        8.71     14.89 o 
 -25   1   7        0.00       10.98     14.04 o 
 -23   1   7       35.63       22.82     14.84 o 
 -21   1   7      126.83      128.26     18.17 o 
 -19   1   7      116.78      147.70     18.23 o 
 -17   1   7     1765.72     1704.96     69.84 o 
 -15   1   7       85.01       89.16      7.63 o 
 -13   1   7     1161.75     1095.24     25.59 o 
 -11   1   7      105.60      130.37     10.28 o 
  -9   1   7       17.77       30.44      4.45 o 
  -7   1   7     4653.46     5037.86     71.25 o 
  -5   1   7       48.84      121.17      7.34 o 
  -3   1   7        8.21       23.15      7.74 o 
  -1   1   7      600.45      568.66     15.48 o 
   1   1   7      952.88      999.56     25.58 o 
   3   1   7        8.05       18.50     10.12 o 
   5   1   7      486.17      452.11     19.17 o 
   7   1   7      186.64      167.08     20.34 o 
   9   1   7       92.18       96.85     17.67 o 
  11   1   7      202.24      210.07     25.90 o 
  13   1   7       29.23       26.07     17.00 o 
 -26   2   7        0.23        2.99     12.73 o 
 -24   2   7        0.79       -6.36     12.52 o 
 -22   2   7      915.29      846.91     44.05 o 
 -20   2   7      142.04      171.60     20.35 o 
 -18   2   7      277.75      292.70     16.95 o 
 -16   2   7      559.60      585.97     49.42 o 
 -14   2   7     3564.40     3509.47     71.74 o 
 -12   2   7        5.45       -0.72      8.48 o 
 -10   2   7      653.56      702.54     14.52 o 
  -8   2   7        2.81       11.36      7.02 o 
  -6   2   7      422.13      428.21     11.62 o 
  -4   2   7      310.87      297.29      9.21 o 
  -2   2   7       32.25       26.96      3.64 o 
   0   2   7      851.60      790.93     22.69 o 
   2   2   7      135.10      118.52     10.97 o 
   4   2   7      379.82      348.14     18.28 o 
   6   2   7      110.33      139.83     13.54 o 
   8   2   7      694.05      726.54     41.65 o 
  10   2   7      334.62      348.80     31.94 o 
  12   2   7        0.57       42.85     22.56 o 
  14   2   7       39.63       33.19     17.97 o 
 -27   3   7        0.36      -16.24     23.78 o 
 -25   3   7       41.17       43.63     18.90 o 
 -23   3   7      150.12      153.25     22.44 o 
 -21   3   7      222.12      211.91     22.56 o 
 -19   3   7        3.27       10.85      9.25 o 
 -17   3   7        5.91       13.09     12.82 o 
 -15   3   7      424.44      485.04     19.61 o 
 -13   3   7     2090.35     2108.39     48.41 o 
 -11   3   7     1346.70     1329.53     45.14 o 
  -9   3   7       33.90       40.73      4.69 o 
  -7   3   7     2221.57     2004.30     34.08 o 
  -5   3   7     1071.27     1056.70     20.82 o 
  -3   3   7      479.62      530.92     13.00 o 
  -1   3   7        2.88       30.49     10.72 o 
   1   3   7     6517.29     6972.80    135.79 o 
   3   3   7      149.87      198.73     14.38 o 
   5   3   7     1070.52     1062.78     36.37 o 
   7   3   7       31.65       48.78     14.22 o 
   9   3   7       75.14       68.72     17.94 o 
  11   3   7       35.40       30.85     15.39 o 
  13   3   7       40.84       68.26     20.75 o 
 -26   4   7        3.09       27.04     17.24 o 
 -24   4   7        0.21        1.60     11.20 o 
 -22   4   7       69.21       67.92     26.59 o 
 -20   4   7       40.80       33.69     10.71 o 
 -18   4   7        2.52       -0.19      6.37 o 
 -16   4   7      652.83      630.17     25.31 o 
 -14   4   7        6.20       32.70     13.21 o 
 -12   4   7      107.13      139.79      6.27 o 
 -10   4   7      313.18      293.21     10.02 o 
  -8   4   7      149.25      149.07      7.02 o 
  -6   4   7      226.91      287.74     10.62 o 
  -4   4   7     3186.95     3183.17     53.69 o 
  -2   4   7     1229.96     1233.74     32.66 o 
   0   4   7      204.72      164.41     12.61 o 
   2   4   7      390.25      447.70     20.65 o 
   4   4   7      130.03      131.70     14.53 o 
   6   4   7       12.42       11.21     10.82 o 
   8   4   7       66.09       92.06     15.29 o 
  10   4   7       78.75      142.89     23.59 o 
  12   4   7       55.49       71.23     24.21 o 
 -25   5   7       68.36       98.44     22.03 o 
 -23   5   7       50.64       66.99     18.72 o 
 -21   5   7      144.14      131.65     17.84 o 
 -19   5   7      157.86      165.70     15.60 o 
 -17   5   7      353.85      360.11     19.84 o 
 -15   5   7      229.04      217.68     15.36 o 
 -13   5   7       10.25       36.39      8.80 o 
 -11   5   7     1039.68      951.54     22.08 o 
  -9   5   7        2.22        9.31      3.91 o 
  -7   5   7     1083.20     1188.04     32.02 o 
  -5   5   7       98.32      110.35     10.81 o 
  -3   5   7       20.98        4.20     11.54 o 
  -1   5   7       48.10       51.69      7.27 o 
   1   5   7      191.63      268.68     17.13 o 
   3   5   7       24.92       19.34      9.39 o 
   5   5   7        6.74        6.75      9.49 o 
   7   5   7       54.34       92.11     15.39 o 
   9   5   7       11.79       -3.95     10.46 o 
  11   5   7      131.79      114.48     22.38 o 
  13   5   7      104.47       59.75     19.70 o 
 -24   6   7        0.28        3.21     12.47 o 
 -22   6   7      161.37      189.08     21.97 o 
 -20   6   7      225.07      208.85     18.69 o 
 -18   6   7      403.63      352.69     21.56 o 
 -16   6   7      372.91      411.53     21.85 o 
 -14   6   7        4.85       -6.47      6.47 o 
 -12   6   7        0.24        4.67      4.58 o 
 -10   6   7     3680.74     3641.05     82.25 o 
  -8   6   7     4747.91     4689.10    100.17 o 
  -6   6   7       84.35      140.39     11.97 o 
  -4   6   7      383.69      367.77     18.52 o 
  -2   6   7        7.31       -0.92      7.85 o 
   0   6   7       45.11       61.12     13.33 o 
   2   6   7       80.54       59.51     12.16 o 
   4   6   7      170.09      181.82     17.87 o 
   6   6   7       59.59       72.81     13.67 o 
   8   6   7       42.73       69.45     14.54 o 
  10   6   7      174.74      175.98     31.99 o 
  12   6   7       20.58       -1.79     15.66 o 
 -23   7   7       28.16       41.64     36.71 o 
 -21   7   7       28.41       31.81     12.51 o 
 -19   7   7       48.11       67.06     13.15 o 
 -17   7   7      526.99      480.53     25.62 o 
 -15   7   7      143.70      152.77     13.71 o 
 -13   7   7       42.58       71.05     38.22 o 
 -11   7   7       72.22       84.71     22.78 o 
  -9   7   7       27.96       43.83     13.37 o 
  -7   7   7      882.08      901.70     33.20 o 
  -5   7   7      946.82      921.57     32.55 o 
  -3   7   7        6.62       -1.77      6.70 o 
  -1   7   7      126.20      135.59     13.13 o 
   1   7   7      331.01      352.08     34.88 o 
   3   7   7      190.06      213.84     18.21 o 
   5   7   7        5.77       12.56     13.20 o 
   7   7   7       64.67       74.15     18.10 o 
   9   7   7       20.32       17.68     20.30 o 
  11   7   7       64.86       44.42     30.28 o 
 -22   8   7       65.13       47.73     17.12 o 
 -20   8   7      127.84      154.76     21.71 o 
 -18   8   7       91.61      103.19     19.18 o 
 -16   8   7       35.74       54.78     17.06 o 
 -14   8   7        7.87       -5.92     11.45 o 
 -12   8   7        2.38       24.67     15.87 o 
 -10   8   7     1074.54      995.31     36.78 o 
  -8   8   7      704.07      676.47     32.67 o 
  -6   8   7       74.65       99.69     13.36 o 
  -4   8   7      138.41      137.24     15.23 o 
  -2   8   7        0.78        5.29      9.94 o 
   0   8   7      112.54      104.67     18.30 o 
   2   8   7      266.76      264.09     27.34 o 
   4   8   7      890.90      903.44     51.37 o 
   6   8   7       48.58       56.97     18.30 o 
   8   8   7       77.99      119.75     24.03 o 
  10   8   7        0.02       59.07     34.90 o 
 -21   9   7        2.86       12.84     13.40 o 
 -19   9   7      157.98      208.46     26.65 o 
 -17   9   7        4.30       -2.26     11.44 o 
 -15   9   7       68.17       62.37     16.34 o 
 -13   9   7      593.73      583.38     37.39 o 
 -11   9   7      348.94      373.35     32.44 o 
  -9   9   7      124.18      130.65     17.80 o 
  -7   9   7     1097.88     1158.98     44.73 o 
  -5   9   7      476.92      509.47     26.30 o 
  -3   9   7      238.46      237.67     19.22 o 
  -1   9   7      105.92      120.03     14.48 o 
   1   9   7      524.51      546.22     38.19 o 
   3   9   7        0.59      -13.23     13.75 o 
   5   9   7       20.62       34.45     16.14 o 
   7   9   7       78.33      124.92     32.04 o 
   9   9   7        0.44        9.59     16.35 o 
 -20  10   7       66.73       63.01     19.91 o 
 -18  10   7       20.19       22.93     16.59 o 
 -16  10   7       50.94       43.35     17.37 o 
 -14  10   7       58.93      101.53     20.51 o 
 -12  10   7       21.13       55.11     22.15 o 
 -10  10   7        6.81       22.53     12.90 o 
  -8  10   7      308.93      326.93     23.28 o 
  -6  10   7        0.10        8.34     11.33 o 
  -4  10   7     1256.66     1192.73     47.26 o 
  -2  10   7       18.71        3.92      9.11 o 
   0  10   7      263.87      291.52     29.54 o 
   2  10   7      169.71      202.45     28.07 o 
   4  10   7       16.19       13.63     14.20 o 
   6  10   7       15.48       14.42     16.04 o 
 -17  11   7       24.81       73.94     21.25 o 
 -15  11   7        8.91       15.16     14.54 o 
 -13  11   7      110.31      125.67     21.54 o 
 -11  11   7      406.21      425.74     32.83 o 
  -9  11   7        2.92       -3.93      9.66 o 
  -7  11   7        0.06       21.13     20.44 o 
  -5  11   7      247.95      234.52     22.01 o 
  -3  11   7        1.20        2.38     10.22 o 
  -1  11   7      145.60      163.83     34.42 o 
   1  11   7       59.54       74.61     20.88 o 
   3  11   7        0.24        9.33     15.96 o 
   5  11   7        3.54       75.19     36.35 o 
 -16  12   7       30.98       36.59     44.38 o 
 -14  12   7        2.24      -14.39     20.49 o 
 -12  12   7        4.17       35.77     16.47 o 
 -10  12   7       50.16       80.87     19.90 o 
  -8  12   7        2.67      -12.19     12.19 o 
  -6  12   7        7.66        0.63      9.67 o 
  -4  12   7       33.15       49.27     16.57 o 
  -2  12   7       10.34       15.55     17.36 o 
   0  12   7       84.15       75.73     21.89 o 
   2  12   7        0.03       -7.37     19.01 o 
 -11  13   7        5.40       -6.71     18.29 o 
  -9  13   7       21.33       11.69     19.45 o 
  -7  13   7       61.56       44.44     31.76 o 
  -5  13   7        0.06        8.24     16.82 o 
  -3  13   7        6.14       11.26     18.06 o 
  -1  13   7        9.87       41.19     24.42 o 
 -26   0   8       21.06      107.36     30.72 o 
 -24   0   8       53.21       26.64     19.27 o 
 -22   0   8      395.12      401.19     43.60 o 
 -20   0   8     1322.21     1315.67     75.16 o 
 -18   0   8      783.38      685.17     50.25 o 
 -16   0   8     1734.57     1793.19     80.70 o 
 -14   0   8      809.32      788.70     23.27 o 
 -12   0   8      304.69      309.12     13.71 o 
 -10   0   8    16026.39    14841.69    292.04 o 
  -8   0   8    10575.80    11019.57    222.83 o 
  -6   0   8       72.98      113.86      9.52 o 
  -4   0   8       10.19       21.06     12.55 o 
  -2   0   8     2407.82     2143.06     51.35 o 
   0   0   8     1550.29     1481.76     87.25 o 
   2   0   8      723.39      767.04     49.19 o 
   4   0   8     3803.68     3811.79    165.22 o 
   6   0   8      222.56      221.87     32.51 o 
   8   0   8       23.50       34.71     28.75 o 
  10   0   8       76.91      127.82     33.26 o 
  12   0   8       23.76       73.65     30.21 o 
 -27   1   8        5.26       32.45     20.79 o 
 -25   1   8       17.19        4.77     12.32 o 
 -23   1   8      105.36      114.65     20.04 o 
 -21   1   8       27.66       25.76     12.69 o 
 -19   1   8      333.07      407.34     28.04 o 
 -17   1   8      123.27      113.04      9.02 o 
 -15   1   8       59.42       58.41      8.93 o 
 -13   1   8      504.14      505.76     22.25 o 
 -11   1   8      455.94      592.37     18.10 o 
  -9   1   8    11940.26    12083.32    172.17 o 
  -7   1   8      647.16      702.89     16.63 o 
  -5   1   8      619.02      600.26     16.23 o 
  -3   1   8      107.95      142.78      7.92 o 
  -1   1   8     2703.26     2625.56     51.17 o 
   1   1   8        1.68       22.78     15.06 o 
   3   1   8      594.45      630.19     26.29 o 
   5   1   8      891.72      880.03     42.83 o 
   7   1   8       93.80      110.92     19.47 o 
   9   1   8       37.05       53.24     22.52 o 
  11   1   8       38.13       73.85     19.97 o 
  13   1   8      140.36      194.14     33.01 o 
 -26   2   8       10.64       20.44     15.18 o 
 -24   2   8      207.39      222.91     26.43 o 
 -22   2   8      146.39      165.39     29.60 o 
 -20   2   8      186.08      199.91     21.32 o 
 -18   2   8       54.59       60.96     10.14 o 
 -16   2   8      981.16      965.40     30.07 o 
 -14   2   8      222.96      236.30     26.94 o 
 -12   2   8       97.23      131.66     10.63 o 
 -10   2   8     5519.88     5565.58     84.51 o 
  -8   2   8      146.18      101.79      6.52 o 
  -6   2   8      544.23      522.32     17.96 o 
  -4   2   8     3661.29     3662.42     96.74 o 
  -2   2   8     4868.54     4756.91     75.05 o 
   0   2   8      199.37      206.13     12.69 o 
   2   2   8       96.97      106.83     11.09 o 
   4   2   8      148.49      148.10     18.57 o 
   6   2   8      279.31      273.86     26.30 o 
   8   2   8       44.34       42.21     17.45 o 
  10   2   8      248.74      236.09     28.39 o 
  12   2   8        8.90        6.77     14.62 o 
 -27   3   8       37.33       26.89     17.63 o 
 -25   3   8      165.80      194.81     25.53 o 
 -23   3   8      124.81      135.48     21.82 o 
 -21   3   8       48.91       88.93     16.65 o 
 -19   3   8      586.28      584.96     25.05 o 
 -17   3   8       12.06        8.40      8.42 o 
 -15   3   8        8.53       15.61      7.42 o 
 -13   3   8      125.15      112.84     10.01 o 
 -11   3   8     2398.95     2270.35     76.86 o 
  -9   3   8      815.85      780.13     19.81 o 
  -7   3   8      238.35      238.69     14.14 o 
  -5   3   8     3656.74     3652.26     75.60 o 
  -3   3   8     1624.63     1633.23     33.49 o 
  -1   3   8     1355.22     1340.50     35.66 o 
   1   3   8      641.33      589.65     22.92 o 
   3   3   8       57.75       72.87     10.83 o 
   5   3   8       39.77       63.30     15.15 o 
   7   3   8     2886.92     2612.75     97.50 o 
   9   3   8      115.31      137.32     23.82 o 
  11   3   8        7.54        2.61     13.11 o 
 -26   4   8       35.31       65.09     21.18 o 
 -24   4   8      178.05      208.56     25.12 o 
 -22   4   8       47.15      102.33     19.08 o 
 -20   4   8       46.24       72.80     11.74 o 
 -18   4   8      161.40      187.95     14.75 o 
 -16   4   8      611.65      599.05     24.92 o 
 -14   4   8      545.27      543.87     22.77 o 
 -12   4   8      704.91      644.33     21.76 o 
 -10   4   8        8.09       35.87      7.96 o 
  -8   4   8      476.32      455.30     13.52 o 
  -6   4   8      268.35      234.14     14.21 o 
  -4   4   8      118.99       87.81     10.40 o 
  -2   4   8       12.97       49.31      7.72 o 
   0   4   8       17.51       17.34      9.46 o 
   2   4   8       90.55       92.69     12.14 o 
   4   4   8      102.03      121.25     13.99 o 
   6   4   8      119.87      116.10     14.68 o 
   8   4   8        7.07        5.50     11.98 o 
  10   4   8       26.92       12.54     13.93 o 
  12   4   8        3.44        5.65     14.76 o 
 -25   5   8        0.22       -7.84     15.02 o 
 -23   5   8       30.40       -1.38     12.05 o 
 -21   5   8      382.83      384.77     24.43 o 
 -19   5   8       43.28       48.44     10.99 o 
 -17   5   8      298.81      285.61     17.62 o 
 -15   5   8        4.59       25.75     11.22 o 
 -13   5   8       62.08       75.39     10.28 o 
 -11   5   8     1949.73     1840.34     49.34 o 
  -9   5   8      125.63      129.22     10.63 o 
  -7   5   8      869.90      785.18     31.63 o 
  -5   5   8        1.16       20.37     15.89 o 
  -3   5   8        8.20       15.45      5.02 o 
  -1   5   8      224.17      221.67     15.15 o 
   1   5   8        5.43       21.61      9.46 o 
   3   5   8      322.27      366.03     21.71 o 
   5   5   8      170.01      160.37     17.45 o 
   7   5   8        0.43       12.18     11.78 o 
   9   5   8       46.14       44.35     17.14 o 
  11   5   8        0.12      -10.22     15.00 o 
 -24   6   8       23.12       69.57     27.03 o 
 -22   6   8      128.43      121.54     16.92 o 
 -20   6   8        0.18        2.09     12.31 o 
 -18   6   8       52.71       50.64     14.26 o 
 -16   6   8      513.46      475.47     22.88 o 
 -14   6   8      645.22      603.22     39.00 o 
 -12   6   8        3.43       20.17     10.03 o 
 -10   6   8       15.90       66.46     23.32 o 
  -8   6   8       32.16       73.23     11.30 o 
  -6   6   8      219.06      243.93     15.33 o 
  -4   6   8     1017.56     1020.76     52.28 o 
  -2   6   8      975.20     1007.86     40.99 o 
   0   6   8        7.98        6.42      8.36 o 
   2   6   8       80.39       88.73     11.75 o 
   4   6   8     1673.12     1627.84     64.11 o 
   6   6   8       55.28       56.95     20.32 o 
   8   6   8       59.24       50.37     15.05 o 
  10   6   8       36.15       52.63     29.76 o 
 -23   7   8       30.20       33.95     19.46 o 
 -21   7   8       13.05       14.96     15.47 o 
 -19   7   8        6.20        9.63     10.64 o 
 -17   7   8      139.09      194.10     21.92 o 
 -15   7   8        1.21       16.80     11.36 o 
 -13   7   8      170.11      178.86     19.20 o 
 -11   7   8      174.48      213.55     24.50 o 
  -9   7   8       10.70       15.80      8.68 o 
  -7   7   8        8.84       -4.65      7.78 o 
  -5   7   8      153.83      176.02     14.54 o 
  -3   7   8      468.60      445.93     20.88 o 
  -1   7   8      254.44      296.66     34.98 o 
   1   7   8        0.15       10.72     13.82 o 
   3   7   8       74.13       96.38     19.46 o 
   5   7   8       61.27       82.78     19.03 o 
   7   7   8       30.53       16.71     16.62 o 
   9   7   8       31.03       70.72     71.50 o 
 -22   8   8       79.77      143.83     23.17 o 
 -20   8   8        8.19       16.58     13.80 o 
 -18   8   8        1.06       43.97     16.52 o 
 -16   8   8      366.28      352.53     29.81 o 
 -14   8   8        0.07        8.25     16.60 o 
 -12   8   8      182.64      167.67     18.99 o 
 -10   8   8     1114.39     1100.75     40.80 o 
  -8   8   8      742.01      769.29     33.39 o 
  -6   8   8      360.14      339.98     22.09 o 
  -4   8   8      325.79      349.65     21.14 o 
  -2   8   8      136.63      136.12     22.92 o 
   0   8   8       37.07       70.07     16.95 o 
   2   8   8      160.70      166.72     24.79 o 
   4   8   8       74.57      107.68     21.58 o 
   6   8   8        0.61       -6.22     13.76 o 
   8   8   8        1.49       42.69     33.61 o 
 -21   9   8       10.87        0.22     12.64 o 
 -19   9   8       37.87       86.99     27.23 o 
 -17   9   8       64.30       92.50     31.56 o 
 -15   9   8        8.89       41.92     21.83 o 
 -13   9   8        7.85       -9.44     12.66 o 
 -11   9   8     1832.28     1901.69     63.57 o 
  -9   9   8      725.44      758.70     34.98 o 
  -7   9   8        0.00        4.84     13.73 o 
  -5   9   8        0.78        8.37      9.66 o 
  -3   9   8      169.06      166.76     17.90 o 
  -1   9   8      541.16      586.48     49.01 o 
   1   9   8       39.31      112.41     21.67 o 
   3   9   8      128.73      122.40     22.30 o 
   5   9   8       43.39       54.32     17.59 o 
   7   9   8       27.32       -2.81     12.56 o 
 -20  10   8        1.87        1.02     15.52 o 
 -18  10   8       57.87       62.22     21.28 o 
 -16  10   8       99.10      108.37     21.52 o 
 -14  10   8        0.16        1.26     11.02 o 
 -12  10   8        1.61       15.77     13.99 o 
 -10  10   8      264.18      288.61     22.79 o 
  -8  10   8       37.60       68.93     15.09 o 
  -6  10   8      311.22      325.34     24.21 o 
  -4  10   8       82.84       74.83     14.83 o 
  -2  10   8      123.75      143.19     24.19 o 
   0  10   8        4.96        9.05     14.26 o 
   2  10   8        0.00       21.39     16.26 o 
   4  10   8        1.01        1.19     12.26 o 
   6  10   8       12.27        8.27     15.61 o 
 -17  11   8       38.16       36.67     18.08 o 
 -15  11   8       53.32       74.28     21.64 o 
 -13  11   8      297.47      274.75     31.19 o 
 -11  11   8        9.24       17.56     14.20 o 
  -9  11   8       95.45       98.32     16.20 o 
  -7  11   8      116.87      131.01     21.22 o 
  -5  11   8      599.41      584.82     34.56 o 
  -3  11   8       54.97       57.18     19.18 o 
  -1  11   8        0.94       23.54     16.56 o 
   1  11   8       15.60        1.58     12.06 o 
   3  11   8       19.70       51.80     21.31 o 
 -14  12   8        9.88       -3.29     13.27 o 
 -12  12   8       48.92       79.52     21.92 o 
 -10  12   8        7.72       51.53     17.48 o 
  -8  12   8       35.70       62.73     20.96 o 
  -6  12   8      192.84      177.70     20.87 o 
  -4  12   8      386.33      420.17     36.73 o 
  -2  12   8      258.62      273.26     46.86 o 
   0  12   8       53.98      103.70     30.67 o 
  -9  13   8        7.58        0.17     30.62 o 
  -7  13   8        9.11       10.72     38.39 o 
  -5  13   8        8.53       39.16     57.39 o 
 -27   1   9        8.87       24.80     16.91 o 
 -25   1   9       21.80       19.74     13.82 o 
 -23   1   9       75.77      139.18     24.13 o 
 -21   1   9       55.19      102.59     17.86 o 
 -19   1   9      332.51      331.77     24.51 o 
 -17   1   9        0.03       21.30     10.60 o 
 -15   1   9       29.48       42.55     24.21 o 
 -13   1   9        0.19        0.63      7.17 o 
 -11   1   9     4563.74     4543.96     84.38 o 
  -9   1   9      475.97      549.66     15.88 o 
  -7   1   9       97.73      115.59      7.94 o 
  -5   1   9      237.89      268.43     10.89 o 
  -3   1   9       87.60       92.55      7.06 o 
  -1   1   9      105.59      126.00     20.39 o 
   1   1   9      907.30      824.88     27.11 o 
   3   1   9     1179.16     1098.92     48.86 o 
   5   1   9       14.43       39.88     38.59 o 
   7   1   9      135.22      199.88     24.53 o 
   9   1   9       39.85       40.23     18.08 o 
  11   1   9        0.30       26.84     32.85 o 
 -28   2   9        0.48       13.01     32.29 o 
 -26   2   9      320.39      334.61     33.12 o 
 -24   2   9       97.29      126.66     21.55 o 
 -22   2   9       84.58       96.53     17.58 o 
 -20   2   9      237.58      224.52     24.18 o 
 -18   2   9      168.00      184.36     13.53 o 
 -16   2   9        3.08        0.54      6.11 o 
 -14   2   9        0.00        4.60      7.85 o 
 -12   2   9        9.59       32.18      8.18 o 
 -10   2   9      108.22      140.37      8.36 o 
  -8   2   9     2475.37     2327.68     43.88 o 
  -6   2   9        0.54       27.80      9.75 o 
  -4   2   9       18.12       28.18      5.20 o 
  -2   2   9        0.28        5.48      8.38 o 
   0   2   9      139.51      174.22     13.38 o 
   2   2   9      158.35      159.45     14.24 o 
   4   2   9      436.69      477.76     49.30 o 
   6   2   9        4.14       33.61     15.42 o 
   8   2   9       87.07      123.33     29.83 o 
  10   2   9      122.57       98.58     26.12 o 
 -27   3   9        0.71        5.64     16.34 o 
 -25   3   9        0.19       -4.49     12.20 o 
 -23   3   9       74.02       42.53     22.59 o 
 -21   3   9       62.52       81.52     16.06 o 
 -19   3   9      202.89      218.28     14.58 o 
 -17   3   9       38.32       15.39      8.53 o 
 -15   3   9       67.16       95.32     14.00 o 
 -13   3   9      214.45      196.95     12.73 o 
 -11   3   9       69.61       77.46      8.38 o 
  -9   3   9      271.18      250.47     10.89 o 
  -7   3   9      152.18      192.22     11.53 o 
  -5   3   9      695.90      744.91     29.14 o 
  -3   3   9       12.68        3.10      5.80 o 
  -1   3   9      261.49      232.66     14.39 o 
   1   3   9      144.98      158.73     21.65 o 
   3   3   9      488.83      477.76     23.07 o 
   5   3   9       10.34        8.51     13.71 o 
   7   3   9       19.55       63.22     18.43 o 
   9   3   9       16.09       44.87     19.94 o 
  11   3   9        0.58       -2.14     12.26 o 
 -26   4   9        4.94       36.16     17.43 o 
 -24   4   9       10.63        8.50     13.95 o 
 -22   4   9      312.95      340.55     28.91 o 
 -20   4   9        0.24        8.51      8.50 o 
 -18   4   9      128.91      143.95     13.84 o 
 -16   4   9        0.34       -0.82      8.69 o 
 -14   4   9      503.43      493.74     20.70 o 
 -12   4   9        2.64       20.40      5.50 o 
 -10   4   9      313.48      341.95     12.73 o 
  -8   4   9     6632.77     6370.64    180.44 o 
  -6   4   9     1212.08     1212.77     29.64 o 
  -4   4   9        9.05       14.32      5.07 o 
  -2   4   9        0.05        4.85      6.43 o 
   0   4   9        5.44       -0.41      6.30 o 
   2   4   9      394.11      365.75     23.77 o 
   4   4   9     1192.00     1095.27     42.36 o 
   6   4   9      188.23      214.88     25.11 o 
   8   4   9        0.92       17.41     17.42 o 
  10   4   9        1.77       -0.82     12.59 o 
 -25   5   9        0.29       10.69     27.11 o 
 -23   5   9      124.70      112.45     19.23 o 
 -21   5   9       56.12       71.54     15.96 o 
 -19   5   9      192.02      169.18     15.96 o 
 -17   5   9      267.19      192.46     14.75 o 
 -15   5   9       19.12       35.37      9.67 o 
 -13   5   9       11.95       26.10     14.35 o 
 -11   5   9     3713.37     3574.56     66.92 o 
  -9   5   9     1183.10     1008.86     24.52 o 
  -7   5   9      539.02      585.88     20.11 o 
  -5   5   9      753.14      746.44     21.36 o 
  -3   5   9        1.77       -7.20      7.20 o 
  -1   5   9        0.70        8.86      8.51 o 
   1   5   9     1119.67     1032.89     38.65 o 
   3   5   9      107.27       94.73     13.90 o 
   5   5   9       21.35       46.06     23.90 o 
   7   5   9       10.72       31.11     18.24 o 
   9   5   9       16.37       36.11     17.87 o 
 -24   6   9        1.41        3.52     15.28 o 
 -22   6   9      113.43      140.32     21.62 o 
 -20   6   9      175.90      210.63     17.40 o 
 -18   6   9       22.34       47.87     12.34 o 
 -16   6   9      647.88      559.35     30.14 o 
 -14   6   9     1136.81     1023.53     33.64 o 
 -12   6   9       96.32       79.33      9.64 o 
 -10   6   9      219.68      227.30     16.65 o 
  -8   6   9     1098.55     1023.64     34.34 o 
  -6   6   9       49.91       41.08      9.60 o 
  -4   6   9       47.35       57.32     14.07 o 
  -2   6   9       67.99       65.94     10.47 o 
   0   6   9       85.61       67.03     11.56 o 
   2   6   9       26.69       35.51     11.34 o 
   4   6   9      107.05       67.73     14.67 o 
   6   6   9       23.33       20.98     12.78 o 
   8   6   9        2.22      -20.32     20.32 o 
 -25   7   9        0.00      -12.89     28.11 o 
 -23   7   9       42.90       89.62     25.53 o 
 -21   7   9       13.54       35.17     25.13 o 
 -19   7   9       59.66       52.08     15.86 o 
 -17   7   9      206.28      179.81     21.62 o 
 -15   7   9      138.65      171.02     19.92 o 
 -13   7   9       96.90       99.02     16.76 o 
 -11   7   9        0.09       -6.09      7.31 o 
  -9   7   9      324.45      350.44     20.38 o 
  -7   7   9       36.55       31.59     10.04 o 
  -5   7   9      372.40      395.24     20.12 o 
  -3   7   9      115.04      139.02     18.79 o 
  -1   7   9      198.58      240.02     24.49 o 
   1   7   9      448.90      462.50     34.07 o 
   3   7   9        5.48       44.82     17.09 o 
   5   7   9       67.24       82.04     22.69 o 
   7   7   9      129.88      123.52     33.96 o 
 -22   8   9      200.51      184.80     27.52 o 
 -20   8   9       61.86       95.44     19.03 o 
 -18   8   9      103.96      100.28     20.10 o 
 -16   8   9        8.64       26.69     14.18 o 
 -14   8   9      278.00      285.58     27.50 o 
 -12   8   9      138.60      149.02     16.17 o 
 -10   8   9       73.77       82.65     13.32 o 
  -8   8   9     1006.12      989.44     39.03 o 
  -6   8   9       55.16       67.18     12.95 o 
  -4   8   9        8.23       24.51     22.71 o 
  -2   8   9       19.18       15.83     15.51 o 
   0   8   9      468.63      406.20     34.88 o 
   2   8   9       18.31       47.97     18.40 o 
   4   8   9       36.90       49.80     19.49 o 
   6   8   9        3.51       -9.53     16.40 o 
 -21   9   9        0.11       -3.55     12.85 o 
 -19   9   9        5.73       13.10     18.51 o 
 -17   9   9        3.92       13.33     25.25 o 
 -15   9   9       54.19       65.11     17.33 o 
 -13   9   9        8.20       13.29     13.23 o 
 -11   9   9       62.12      100.11     15.01 o 
  -9   9   9        6.93       32.09     15.55 o 
  -7   9   9       61.72      107.35     22.63 o 
  -5   9   9       10.06        9.10      9.75 o 
  -3   9   9      180.64      213.41     25.42 o 
  -1   9   9        6.34       28.46     21.91 o 
   1   9   9       72.16      130.87     22.20 o 
   3   9   9        0.15       21.06     16.04 o 
   5   9   9       39.58       85.41     26.55 o 
 -20  10   9        1.31      235.88    105.92 o 
 -18  10   9       36.43       35.09     20.91 o 
 -16  10   9       70.18       56.56     19.06 o 
 -14  10   9        7.04       14.82     14.25 o 
 -12  10   9        0.69      -16.11     16.11 o 
 -10  10   9      119.69      136.25     17.79 o 
  -8  10   9     1397.09     1421.21     57.57 o 
  -6  10   9      515.62      511.05     31.82 o 
  -4  10   9       11.15        1.96     20.62 o 
  -2  10   9        5.41       16.97     15.29 o 
   0  10   9      129.83      196.89     27.89 o 
   2  10   9       41.33       56.11     21.61 o 
   4  10   9       74.37       49.39     19.87 o 
 -17  11   9       13.74       32.14     19.21 o 
 -15  11   9       34.87       46.73     18.99 o 
 -13  11   9        9.81      -11.83     16.15 o 
 -11  11   9       12.71       52.25     40.05 o 
  -9  11   9       24.53       46.83     14.24 o 
  -7  11   9       17.41        4.50     11.78 o 
  -5  11   9       97.36       96.00     21.21 o 
  -3  11   9       33.40       37.78     18.57 o 
  -1  11   9      201.41      211.26     30.90 o 
   1  11   9       71.08      104.87     27.04 o 
 -14  12   9        3.31       11.03     15.66 o 
 -12  12   9       43.90       76.78     22.65 o 
 -10  12   9        0.95        6.70     17.74 o 
  -8  12   9        4.04       -8.05     13.91 o 
  -6  12   9        0.02        2.74     13.56 o 
  -4  12   9        4.75       39.74     19.93 o 
  -2  12   9        6.12       19.02     18.26 o 
 -28   0  10        0.44       -5.05     19.08 o 
 -26   0  10        4.29        2.42     16.84 o 
 -24   0  10       14.75       23.01     20.86 o 
 -22   0  10      207.12      193.00     31.46 o 
 -20   0  10       18.35       28.98     17.60 o 
 -18   0  10       20.60       41.21     18.99 o 
 -16   0  10        0.00       -2.73     11.57 o 
 -14   0  10     1396.30     1399.99     44.36 o 
 -12   0  10     1642.88     1453.91     46.07 o 
 -10   0  10     3832.08     3679.40     96.78 o 
  -8   0  10     5058.15     5274.01    132.83 o 
  -6   0  10       69.89       92.03     10.90 o 
  -4   0  10      283.84      263.57     21.11 o 
  -2   0  10      896.83      830.33     65.97 o 
   0   0  10      478.61      490.99     41.42 o 
   2   0  10        7.64        5.79     15.73 o 
   4   0  10      337.40      350.02     42.44 o 
   6   0  10      712.85      655.52     58.56 o 
   8   0  10       17.95       27.15     24.56 o 
  10   0  10      123.35      104.81     34.27 o 
 -27   1  10        7.08       24.87     16.44 o 
 -25   1  10        5.20       -9.76     15.51 o 
 -23   1  10       68.26       83.32     17.56 o 
 -21   1  10      257.79      222.79     23.04 o 
 -19   1  10      117.27      130.36     17.60 o 
 -17   1  10      243.00      210.54     13.46 o 
 -15   1  10       50.37       32.59      6.78 o 
 -13   1  10     2104.59     2190.66     44.42 o 
 -11   1  10      110.76      116.87     12.70 o 
  -9   1  10     5480.34     5630.72     98.11 o 
  -7   1  10        0.07       13.16      7.04 o 
  -5   1  10      121.57      159.51      9.91 o 
  -3   1  10     1819.50     1915.45     39.36 o 
  -1   1  10      176.81      151.60     12.07 o 
   1   1  10       43.00       77.59     15.04 o 
   3   1  10     1166.17     1224.73     56.26 o 
   5   1  10       71.04       52.89     17.79 o 
   7   1  10      163.41      134.33     23.77 o 
   9   1  10       26.70       77.19     21.20 o 
 -28   2  10       22.21      -10.15     15.57 o 
 -26   2  10        0.60      -11.89     16.48 o 
 -24   2  10       32.94       33.38     15.33 o 
 -22   2  10       22.43       59.90     15.59 o 
 -20   2  10      142.69      149.73     18.28 o 
 -18   2  10       85.50       87.48     11.38 o 
 -16   2  10      160.82      139.85     12.98 o 
 -14   2  10       15.20       31.40     11.26 o 
 -12   2  10      232.09      227.17     11.20 o 
 -10   2  10     1246.26     1243.11     29.36 o 
  -8   2  10     1375.18     1488.95     37.47 o 
  -6   2  10       51.19       51.04      7.34 o 
  -4   2  10      329.18      324.68     12.32 o 
  -2   2  10     1020.86      925.40     32.04 o 
   0   2  10      154.83      138.22     13.86 o 
   2   2  10      157.88      184.22     22.11 o 
   4   2  10      244.66      282.90     40.86 o 
   6   2  10       70.40       76.28     19.53 o 
   8   2  10       18.17       28.81     16.63 o 
  10   2  10       19.37       44.43     37.69 o 
 -27   3  10       57.16       70.38     27.18 o 
 -25   3  10        7.37       20.90     15.69 o 
 -23   3  10      206.10      212.46     25.10 o 
 -21   3  10      645.05      599.07     35.77 o 
 -19   3  10      109.17      121.79     11.97 o 
 -17   3  10      628.60      667.14     34.35 o 
 -15   3  10      142.90      204.38     14.72 o 
 -13   3  10       12.36       13.97      9.24 o 
 -11   3  10      161.40      146.05      9.76 o 
  -9   3  10      174.41      187.15     11.48 o 
  -7   3  10      110.20      109.75      9.10 o 
  -5   3  10      302.86      296.96     12.64 o 
  -3   3  10       37.42       32.30      8.83 o 
  -1   3  10       70.04       93.10     11.09 o 
   1   3  10       47.10       68.86     14.23 o 
   3   3  10        6.59       16.86     12.96 o 
   5   3  10       22.97      -14.23     14.69 o 
   7   3  10       39.30       37.05     17.27 o 
   9   3  10       27.08       35.77     18.47 o 
 -26   4  10      169.05      170.06     27.94 o 
 -24   4  10       60.65       70.38     17.98 o 
 -22   4  10        0.03        2.73     18.91 o 
 -20   4  10      677.47      614.92     28.55 o 
 -18   4  10       15.27       46.27     23.04 o 
 -16   4  10       90.55      100.42     11.43 o 
 -14   4  10      593.45      582.77     24.33 o 
 -12   4  10       40.05       56.84      7.41 o 
 -10   4  10       22.48       32.56      7.62 o 
  -8   4  10      173.66      207.64     11.93 o 
  -6   4  10     1222.71     1146.99     28.32 o 
  -4   4  10       58.35       61.40     14.36 o 
  -2   4  10      716.69      702.79     28.00 o 
   0   4  10      280.43      305.49     19.09 o 
   2   4  10      363.71      333.49     22.30 o 
   4   4  10       78.90      109.82     20.29 o 
   6   4  10       13.76       14.57     14.08 o 
   8   4  10        0.19       10.83     15.33 o 
 -25   5  10       15.12       12.29     17.99 o 
 -23   5  10        1.25       -2.57     12.23 o 
 -21   5  10       16.15       16.02      8.99 o 
 -19   5  10       78.41      112.77     18.04 o 
 -17   5  10      577.90      518.41     25.37 o 
 -15   5  10      241.59      230.32     15.13 o 
 -13   5  10       79.86       97.38     14.14 o 
 -11   5  10     1168.03     1169.14     29.55 o 
  -9   5  10       51.40       72.57      7.79 o 
  -7   5  10       65.22       83.46     10.25 o 
  -5   5  10        0.11        5.48      5.52 o 
  -3   5  10      222.04      173.89     13.69 o 
  -1   5  10       84.28       79.79     12.00 o 
   1   5  10        6.84        5.48      9.72 o 
   3   5  10       40.99       60.23     17.14 o 
   5   5  10       15.01        1.16     13.93 o 
   7   5  10       15.35       21.43     15.61 o 
 -26   6  10       74.44       87.82     50.42 o 
 -24   6  10        2.45       20.16     22.62 o 
 -22   6  10       12.14        1.81     12.06 o 
 -20   6  10        6.69       29.87     10.45 o 
 -18   6  10      207.80      244.67     18.28 o 
 -16   6  10       82.77      127.50     18.58 o 
 -14   6  10     1803.17     1910.08     69.70 o 
 -12   6  10      176.05      182.07     13.93 o 
 -10   6  10      308.31      300.14     20.80 o 
  -8   6  10      684.72      738.01     28.62 o 
  -6   6  10      480.53      519.34     24.93 o 
  -4   6  10        0.33       -2.00     11.72 o 
  -2   6  10      143.66      113.65     16.51 o 
   0   6  10       75.30      150.78     47.64 o 
   2   6  10      118.43      141.10     17.42 o 
   4   6  10       91.48       92.69     18.40 o 
   6   6  10      208.93      231.60     36.39 o 
 -25   7  10        0.88       27.93     25.01 o 
 -23   7  10        1.15      -20.42     20.42 o 
 -21   7  10       33.26       63.96     17.64 o 
 -19   7  10       10.26        0.48     10.65 o 
 -17   7  10       16.12       65.63     23.49 o 
 -15   7  10       18.70       23.36     12.94 o 
 -13   7  10       28.96       58.20     16.01 o 
 -11   7  10       77.90       79.53     14.64 o 
  -9   7  10      377.82      381.85     21.30 o 
  -7   7  10       13.46       12.62      9.00 o 
  -5   7  10      177.51      143.97     18.28 o 
  -3   7  10     2096.22     1999.18     75.37 o 
  -1   7  10       36.12       61.74     23.99 o 
   1   7  10      123.84      170.29     27.60 o 
   3   7  10       20.07        4.00     13.06 o 
   5   7  10        0.30       -5.49     19.61 o 
 -22   8  10        0.02       26.53     15.41 o 
 -20   8  10      265.74      228.13     33.90 o 
 -18   8  10      302.10      347.44     34.14 o 
 -16   8  10       55.13       43.37     15.50 o 
 -14   8  10      178.53      210.73     29.07 o 
 -12   8  10      301.30      257.98     18.84 o 
 -10   8  10       25.08       57.33     12.49 o 
  -8   8  10       61.07      104.36     14.47 o 
  -6   8  10      218.92      205.54     17.44 o 
  -4   8  10       28.70       38.78     15.15 o 
  -2   8  10       41.28       22.97     14.56 o 
   0   8  10        0.00      -15.12     15.12 o 
   2   8  10       47.05       23.08     15.61 o 
   4   8  10        1.82       10.84     15.75 o 
 -21   9  10       80.84       81.64     22.27 o 
 -19   9  10       50.47       71.00     19.66 o 
 -17   9  10        4.07       39.41     24.75 o 
 -15   9  10        1.20        0.92     11.69 o 
 -13   9  10      119.64      142.13     22.65 o 
 -11   9  10      192.43      222.56     21.24 o 
  -9   9  10      451.08      434.90     26.72 o 
  -7   9  10       50.53       39.85     12.03 o 
  -5   9  10      496.82      488.33     36.93 o 
  -3   9  10      265.91      261.03     29.23 o 
  -1   9  10       62.26       96.64     22.10 o 
   1   9  10       24.98       10.70     15.37 o 
   3   9  10       31.50       46.07     20.99 o 
 -20  10  10       23.69       34.67     18.71 o 
 -18  10  10      143.78      210.33     37.19 o 
 -16  10  10        3.49        5.52     12.72 o 
 -14  10  10       27.19       36.74     17.21 o 
 -12  10  10      138.35      167.08     31.82 o 
 -10  10  10      140.13      141.30     18.93 o 
  -8  10  10       97.82      103.43     19.79 o 
  -6  10  10        2.71      -16.33     22.07 o 
  -4  10  10        0.39       -2.85     12.15 o 
  -2  10  10        7.55       24.64     17.86 o 
   0  10  10        4.19       10.63     16.65 o 
   2  10  10        4.32        1.19     13.36 o 
 -17  11  10        3.24        6.74     15.27 o 
 -15  11  10       37.94       12.15     16.08 o 
 -13  11  10      308.25      280.91     32.19 o 
 -11  11  10      218.59      258.47     29.09 o 
  -9  11  10       34.40       30.53     29.49 o 
  -7  11  10       61.69      112.06     22.22 o 
  -5  11  10      114.29      140.80     25.41 o 
  -3  11  10       42.29       43.22     21.36 o 
  -1  11  10        2.26        9.82     16.27 o 
 -12  12  10       43.21       38.90     18.86 o 
 -10  12  10        3.52       52.65     71.91 o 
  -8  12  10        2.56       23.42     21.11 o 
  -6  12  10       11.07       16.53     17.50 o 
 -27   1  11       32.52       28.30     17.33 o 
 -25   1  11        5.29       17.15     13.57 o 
 -23   1  11       40.48       94.42     19.50 o 
 -21   1  11        2.34        6.97     12.74 o 
 -19   1  11        9.34       14.78     10.78 o 
 -17   1  11       59.13       83.74     10.84 o 
 -15   1  11       74.46       68.60      7.69 o 
 -13   1  11       24.92       44.04      8.07 o 
 -11   1  11     1170.45     1209.83     31.05 o 
  -9   1  11       95.79      105.91      9.33 o 
  -7   1  11        5.57       15.79      6.55 o 
  -5   1  11      520.31      484.20     19.20 o 
  -3   1  11      723.45      726.73     28.69 o 
  -1   1  11        2.25       18.02     12.14 o 
   1   1  11     1525.33     1501.98     74.11 o 
   3   1  11      879.82      788.12     46.82 o 
   5   1  11       22.74       17.98     15.17 o 
   7   1  11        0.83        8.02     14.02 o 
 -28   2  11       14.31       16.27     16.37 o 
 -26   2  11      321.78      324.27     31.55 o 
 -24   2  11       20.27       29.41     14.47 o 
 -22   2  11      101.89       92.36     17.41 o 
 -20   2  11      368.22      373.70     27.17 o 
 -18   2  11       46.79       45.39     10.92 o 
 -16   2  11       78.89      100.62     12.34 o 
 -14   2  11      359.06      366.83     14.89 o 
 -12   2  11        7.94       22.03      6.63 o 
 -10   2  11        6.53        5.07      5.66 o 
  -8   2  11      767.28      854.74     24.83 o 
  -6   2  11      571.24      602.76     19.45 o 
  -4   2  11      397.33      395.42     20.28 o 
  -2   2  11     1141.11     1102.49     37.88 o 
   0   2  11     1506.62     1390.49    118.74 o 
   2   2  11      117.93      123.59     20.24 o 
   4   2  11        5.99       11.13     17.20 o 
   6   2  11       14.59       32.16     15.85 o 
   8   2  11        4.96        7.50     15.23 o 
 -27   3  11      185.14      212.31     30.20 o 
 -25   3  11        8.29        0.38     11.57 o 
 -23   3  11        1.51        1.95     10.45 o 
 -21   3  11        6.70       -4.22     12.79 o 
 -19   3  11       48.32       48.93     10.30 o 
 -17   3  11      429.74      475.56     22.63 o 
 -15   3  11      689.16      651.46     25.85 o 
 -13   3  11      150.03      177.79     15.30 o 
 -11   3  11      111.72      144.04     11.21 o 
  -9   3  11       19.01       34.58      8.43 o 
  -7   3  11      109.74      133.94     11.56 o 
  -5   3  11      613.78      698.91     27.65 o 
  -3   3  11      437.11      429.38     21.55 o 
  -1   3  11       63.06       89.12     13.12 o 
   1   3  11      519.04      491.92     33.25 o 
   3   3  11      173.66      166.26     23.11 o 
   5   3  11        6.18       38.26     23.62 o 
   7   3  11        5.95       -4.89     13.12 o 
 -26   4  11        0.38        7.50     13.63 o 
 -24   4  11        0.16      -14.33     14.33 o 
 -22   4  11        4.18      -15.37     15.37 o 
 -20   4  11        6.33       34.44     14.49 o 
 -18   4  11      281.41      303.19     18.41 o 
 -16   4  11        1.94       24.59      8.67 o 
 -14   4  11      335.50      325.38     19.78 o 
 -12   4  11      701.00      612.67     20.44 o 
 -10   4  11       38.75       61.42      9.18 o 
  -8   4  11       71.25      112.21     12.88 o 
  -6   4  11      292.41      245.74     13.00 o 
  -4   4  11       53.78       57.96      9.85 o 
  -2   4  11      167.97      165.29     14.92 o 
   0   4  11      651.76      519.16     26.31 o 
   2   4  11       25.96       72.45     16.85 o 
   4   4  11        0.04       -5.10     12.49 o 
   6   4  11       10.10       57.95     40.02 o 
 -25   5  11       60.03       41.84     19.45 o 
 -23   5  11       30.83       30.64     13.29 o 
 -21   5  11       18.87       14.65      9.71 o 
 -19   5  11       42.93       51.91     11.96 o 
 -17   5  11       15.28       17.55      8.21 o 
 -15   5  11      202.95      161.88     14.15 o 
 -13   5  11       43.68       74.19      8.91 o 
 -11   5  11        3.92        0.37      9.27 o 
  -9   5  11      451.17      444.19     26.10 o 
  -7   5  11       15.12       30.39      7.53 o 
  -5   5  11       16.35       36.30      8.83 o 
  -3   5  11      172.44      174.32     15.82 o 
  -1   5  11       15.07       14.88     13.97 o 
   1   5  11      122.03      162.86     16.92 o 
   3   5  11       16.96       16.62     12.78 o 
   5   5  11        7.85       51.87     40.92 o 
 -26   6  11       37.15       14.75     34.04 o 
 -24   6  11      134.76      152.73     31.95 o 
 -22   6  11      212.22      325.73     83.70 o 
 -20   6  11       26.89       46.58     13.90 o 
 -18   6  11       29.78       46.64     15.21 o 
 -16   6  11       15.09       27.67     16.30 o 
 -14   6  11      121.01      147.84     20.14 o 
 -12   6  11     1216.24     1078.83     36.20 o 
 -10   6  11       12.45       23.72      9.27 o 
  -8   6  11      367.37      380.98     21.28 o 
  -6   6  11       33.84       41.23     15.38 o 
  -4   6  11        1.44       -1.74      9.75 o 
  -2   6  11       17.75       17.02     14.25 o 
   0   6  11      234.58      216.56     24.64 o 
   2   6  11       18.84       60.13     24.98 o 
   4   6  11       51.18       54.54     22.87 o 
   6   6  11       46.46       63.25     34.41 o 
 -25   7  11       18.99       27.56     22.55 o 
 -23   7  11       24.74       15.87     18.68 o 
 -21   7  11       34.52       33.91     17.52 o 
 -19   7  11       48.38       65.07     20.01 o 
 -17   7  11      355.13      401.00     32.08 o 
 -15   7  11      565.64      599.25     37.40 o 
 -13   7  11      108.09      113.92     12.77 o 
 -11   7  11      289.17      382.96     21.93 o 
  -9   7  11      291.27      329.22     20.86 o 
  -7   7  11       23.02       49.14     14.29 o 
  -5   7  11        5.85       17.77     13.48 o 
  -3   7  11        4.66       -4.55     12.48 o 
  -1   7  11      182.41      206.08     25.35 o 
   1   7  11      162.47      196.78     33.10 o 
   3   7  11      111.18      108.00     34.89 o 
 -22   8  11       31.71        3.37     15.94 o 
 -20   8  11        3.89       15.15     14.55 o 
 -18   8  11      139.54      156.31     23.64 o 
 -16   8  11        0.05        1.51     10.88 o 
 -14   8  11      187.79      199.98     22.74 o 
 -12   8  11      261.38      213.64     18.09 o 
 -10   8  11      179.02      186.08     18.01 o 
  -8   8  11        7.15       11.07     10.08 o 
  -6   8  11       29.58       28.35     14.78 o 
  -4   8  11       59.24       77.14     18.76 o 
  -2   8  11      132.80      161.48     24.14 o 
   0   8  11      769.51      718.25     51.13 o 
   2   8  11        4.87       16.30     16.35 o 
 -21   9  11        2.51       28.95     19.22 o 
 -19   9  11       49.00       66.63     20.12 o 
 -17   9  11       92.28       98.24     21.08 o 
 -15   9  11       82.63      118.33     21.08 o 
 -13   9  11        4.13       42.25     26.50 o 
 -11   9  11        0.67        2.95     10.00 o 
  -9   9  11        0.47        2.08      9.02 o 
  -7   9  11       33.85       14.33     14.24 o 
  -5   9  11       18.69       39.95     24.25 o 
  -3   9  11        4.00        4.50     13.05 o 
  -1   9  11       10.78        8.57     15.03 o 
   1   9  11       28.83       45.18     21.27 o 
 -18  10  11        0.26       23.38     17.59 o 
 -16  10  11       15.61       31.46     22.31 o 
 -14  10  11      172.95      197.74     29.03 o 
 -12  10  11       22.81       60.89     28.64 o 
 -10  10  11        2.37        0.55     10.48 o 
  -8  10  11      271.62      289.49     40.88 o 
  -6  10  11       67.15       70.88     21.78 o 
  -4  10  11       73.47       85.58     25.26 o 
  -2  10  11       24.19       35.37     19.31 o 
 -15  11  11      184.71      200.00     30.67 o 
 -13  11  11       15.82       32.72     33.39 o 
 -11  11  11       64.53      117.92     27.54 o 
  -9  11  11        5.50       24.61     21.54 o 
  -7  11  11       32.89       36.21     21.58 o 
  -5  11  11        8.77       13.35     17.29 o 
 -28   0  12       24.17       31.49     24.05 o 
 -26   0  12        6.05        0.77     17.08 o 
 -24   0  12        2.74       21.42     20.85 o 
 -22   0  12       95.91       86.40     23.04 o 
 -20   0  12      293.67      282.27     37.43 o 
 -18   0  12      379.61      419.01     85.96 o 
 -16   0  12        6.94       20.22     19.44 o 
 -14   0  12     2118.56     1831.51     64.40 o 
 -12   0  12      872.23      742.53     33.34 o 
 -10   0  12       15.57       40.36     15.89 o 
  -8   0  12       68.46       90.85     34.14 o 
  -6   0  12     2474.54     2098.80     69.98 o 
  -4   0  12      590.92      582.12     48.34 o 
  -2   0  12      447.74      402.69     42.13 o 
   0   0  12        0.62       -8.58     16.11 o 
   2   0  12        1.73        8.38     19.10 o 
   4   0  12        0.44      -16.73     21.65 o 
   6   0  12       31.10       27.96     26.50 o 
 -27   1  12       20.45       24.53     16.47 o 
 -25   1  12       25.52       19.24     19.10 o 
 -23   1  12       81.98      126.55     20.61 o 
 -21   1  12        0.17        2.25      9.55 o 
 -19   1  12        9.91      -11.15     11.15 o 
 -17   1  12      682.57      697.33     31.92 o 
 -15   1  12     1850.30     1754.99     43.88 o 
 -13   1  12     1449.69     1225.35     37.75 o 
 -11   1  12       22.38       57.58      8.40 o 
  -9   1  12        1.84       12.80      8.07 o 
  -7   1  12        1.06       11.49      7.97 o 
  -5   1  12     2920.86     2766.30     71.66 o 
  -3   1  12     2249.14     2266.52     78.77 o 
  -1   1  12       10.38        6.64     16.48 o 
   1   1  12      135.50      171.51     23.07 o 
   3   1  12      110.03      158.70     23.96 o 
   5   1  12        0.31       17.13     24.55 o 
 -28   2  12       69.14       54.00     21.18 o 
 -26   2  12        0.46       14.27     14.54 o 
 -24   2  12      200.80      188.66     25.08 o 
 -22   2  12      149.03      107.66     18.76 o 
 -20   2  12      140.02      176.13     21.69 o 
 -18   2  12       30.22       46.56      9.14 o 
 -16   2  12        1.76       18.22      8.24 o 
 -14   2  12      716.04      643.01     22.21 o 
 -12   2  12      155.76      157.08     12.33 o 
 -10   2  12       12.68       21.35      6.82 o 
  -8   2  12        0.84        0.06      7.91 o 
  -6   2  12       68.01       98.52     12.54 o 
  -4   2  12        3.78       10.25      9.24 o 
  -2   2  12       54.56       60.91     20.99 o 
   0   2  12      132.70      163.52     30.25 o 
   2   2  12       90.72       94.59     19.37 o 
   4   2  12        2.94       17.83     14.25 o 
   6   2  12       15.96       16.48     16.81 o 
 -27   3  12       59.31       50.79     19.18 o 
 -25   3  12        4.68       -2.66     14.33 o 
 -23   3  12        0.02       11.81     12.85 o 
 -21   3  12       39.62       62.98     31.79 o 
 -19   3  12       41.66       67.35     11.28 o 
 -17   3  12       21.63       26.73      8.94 o 
 -15   3  12      476.39      436.32     21.06 o 
 -13   3  12      125.23      115.44     10.42 o 
 -11   3  12       62.23      118.33     15.29 o 
  -9   3  12       25.21       45.13      8.47 o 
  -7   3  12       12.22       13.52      6.45 o 
  -5   3  12      246.75      238.03     17.05 o 
  -3   3  12       65.62       41.13     13.25 o 
  -1   3  12        7.23        8.72     11.30 o 
   1   3  12       71.72       61.48     24.61 o 
   3   3  12      207.67      222.79     26.07 o 
   5   3  12        1.37       -1.91     13.13 o 
 -26   4  12       43.25        7.45     18.31 o 
 -24   4  12       34.81       49.54     16.82 o 
 -22   4  12      216.70      216.70     22.40 o 
 -20   4  12        1.49        0.96      8.73 o 
 -18   4  12        7.89        0.37      7.04 o 
 -16   4  12       58.39       74.50     11.33 o 
 -14   4  12       22.78       40.12      7.36 o 
 -12   4  12        1.82       10.18      5.82 o 
 -10   4  12      127.77      164.33     12.28 o 
  -8   4  12        1.37       17.99      8.43 o 
  -6   4  12      447.98      404.36     21.51 o 
  -4   4  12       73.74       91.17     14.91 o 
  -2   4  12       17.43       42.62     11.68 o 
   0   4  12       24.71       72.89     17.42 o 
   2   4  12      186.01      151.98     24.53 o 
   4   4  12       33.95       37.56     18.56 o 
 -25   5  12       44.31       32.44     37.74 o 
 -23   5  12        7.74       -7.66     12.10 o 
 -21   5  12      376.07      362.32     22.99 o 
 -19   5  12       73.01       75.91     11.83 o 
 -17   5  12       11.16       22.23      8.51 o 
 -15   5  12      591.00      546.48     25.54 o 
 -13   5  12      132.87      145.55     16.48 o 
 -11   5  12       56.88       56.91      8.52 o 
  -9   5  12      133.09      128.17     10.28 o 
  -7   5  12       33.54       56.09     11.17 o 
  -5   5  12      312.92      294.98     26.74 o 
  -3   5  12      262.76      262.80     28.12 o 
  -1   5  12      248.67      281.42     25.76 o 
   1   5  12       55.20       69.85     21.63 o 
   3   5  12        0.74       30.08     21.57 o 
 -24   6  12       23.97       15.39     19.04 o 
 -22   6  12       19.17       25.84     18.33 o 
 -20   6  12        2.69        9.27     12.58 o 
 -18   6  12      133.36      130.41     20.62 o 
 -16   6  12        0.04        2.65     10.90 o 
 -14   6  12      116.87      146.12     19.78 o 
 -12   6  12      221.61      222.69     18.29 o 
 -10   6  12       34.13       22.37      9.42 o 
  -8   6  12        0.28       -2.58     11.13 o 
  -6   6  12       35.60       18.60     12.49 o 
  -4   6  12        0.21        0.12      9.53 o 
  -2   6  12      139.61      132.58     19.70 o 
   0   6  12       80.26       90.56     18.86 o 
   2   6  12       13.46       23.35     21.19 o 
   4   6  12        1.62       -9.18     35.43 o 
 -23   7  12        2.39       18.78     18.00 o 
 -21   7  12      101.52      129.99     21.41 o 
 -19   7  12       43.75       61.27     23.44 o 
 -17   7  12       23.71       45.47     15.01 o 
 -15   7  12       24.54       15.99     12.50 o 
 -13   7  12        4.37      -12.47     12.47 o 
 -11   7  12        8.28        3.20      8.26 o 
  -9   7  12        0.01       -8.66      8.66 o 
  -7   7  12      210.04      212.98     24.53 o 
  -5   7  12       33.91        1.58     10.91 o 
  -3   7  12      122.15      103.26     21.61 o 
  -1   7  12       25.48       27.97     15.20 o 
   1   7  12       46.80       39.84     27.65 o 
 -22   8  12       35.26       71.22     36.14 o 
 -20   8  12       60.51       35.63     19.10 o 
 -18   8  12       16.99        6.67     12.69 o 
 -16   8  12       54.16       42.91     16.53 o 
 -14   8  12      236.52      245.51     25.19 o 
 -12   8  12      436.30      452.52     32.30 o 
 -10   8  12       40.35       64.28     13.41 o 
  -8   8  12       80.92      132.06     22.07 o 
  -6   8  12      317.45      338.06     29.75 o 
  -4   8  12        5.38       11.16     13.69 o 
  -2   8  12      132.13      154.88     25.19 o 
   0   8  12       30.48       39.70     24.26 o 
 -21   9  12       17.31       48.86     21.81 o 
 -19   9  12        1.86       16.86     15.88 o 
 -17   9  12       50.70       28.37     16.55 o 
 -15   9  12      131.48      135.88     23.12 o 
 -13   9  12      175.17      194.83     24.80 o 
 -11   9  12        9.94       37.02     15.63 o 
  -9   9  12      256.30      250.54     28.18 o 
  -7   9  12       34.12       60.31     18.78 o 
  -5   9  12       13.99       34.14     16.91 o 
  -3   9  12        0.08       48.85     24.18 o 
  -1   9  12       18.05       12.66     17.42 o 
 -18  10  12        9.33       12.75     18.70 o 
 -16  10  12        9.73       -3.94     13.62 o 
 -14  10  12      184.49      233.24     30.07 o 
 -12  10  12       42.59       41.78     21.63 o 
 -10  10  12       48.36       59.92     41.36 o 
  -8  10  12       84.55       99.51     22.06 o 
  -6  10  12      120.88       85.08     22.63 o 
  -4  10  12        0.93       -0.51     13.49 o 
 -13  11  12       28.38       59.38     28.85 o 
 -11  11  12        8.64      -13.20     24.37 o 
  -9  11  12       11.58        5.90     19.11 o 
 -27   1  13        0.24       16.80     14.67 o 
 -25   1  13        0.05       18.38     14.24 o 
 -23   1  13        1.03      -12.91     12.91 o 
 -21   1  13      183.08      189.24     21.70 o 
 -19   1  13       63.34       62.66     16.92 o 
 -17   1  13       95.58       98.81     12.08 o 
 -15   1  13      390.58      388.68     18.76 o 
 -13   1  13        3.35        2.02      6.00 o 
 -11   1  13      223.62      238.21     14.23 o 
  -9   1  13     1327.30     1256.33     36.27 o 
  -7   1  13      194.28      189.27     13.06 o 
  -5   1  13        7.32       19.80     12.20 o 
  -3   1  13       75.48       69.75     16.42 o 
  -1   1  13      337.21      290.28     27.76 o 
   1   1  13        4.02       11.67     13.07 o 
   3   1  13        3.33       15.41     15.51 o 
 -28   2  13       27.14       29.93     17.22 o 
 -26   2  13       24.55       16.95     15.55 o 
 -24   2  13      241.64      217.63     26.07 o 
 -22   2  13        0.01       -3.39     11.25 o 
 -20   2  13       98.85      115.83     18.20 o 
 -18   2  13      166.48      147.63     13.54 o 
 -16   2  13       48.97       46.73     10.50 o 
 -14   2  13      108.16       93.20     10.16 o 
 -12   2  13        6.45        5.49      6.61 o 
 -10   2  13      212.94      177.54     13.19 o 
  -8   2  13      314.86      316.38     15.39 o 
  -6   2  13      616.58      628.99     28.32 o 
  -4   2  13       45.56       45.08     16.60 o 
  -2   2  13      197.17      207.97     23.17 o 
   0   2  13       30.70       16.95     14.26 o 
   2   2  13        0.04       -1.76     12.21 o 
   4   2  13        5.65        0.61     12.35 o 
 -27   3  13       20.14       19.14     18.26 o 
 -25   3  13        7.71       10.11     13.33 o 
 -23   3  13       22.79       20.26     14.18 o 
 -21   3  13        7.60      -11.41     17.49 o 
 -19   3  13      103.53      123.60     14.96 o 
 -17   3  13        1.12        9.96      8.23 o 
 -15   3  13       19.98       22.05      9.39 o 
 -13   3  13       12.59       21.90      7.33 o 
 -11   3  13        0.85       26.38      8.33 o 
  -9   3  13      116.97      107.97     12.48 o 
  -7   3  13       37.57       67.75     11.73 o 
  -5   3  13      130.00      138.45     14.82 o 
  -3   3  13        0.50        1.15      9.16 o 
  -1   3  13      227.86      243.73     25.58 o 
   1   3  13        5.28       -2.72     12.51 o 
   3   3  13        0.92       -1.79     12.18 o 
 -26   4  13       89.14      105.93     28.86 o 
 -24   4  13        0.78       -7.32     12.16 o 
 -22   4  13       40.18        8.40     12.94 o 
 -20   4  13       60.66       67.85     15.83 o 
 -18   4  13        0.53       -4.98      7.97 o 
 -16   4  13       73.06       91.73     13.26 o 
 -14   4  13       26.01       39.43      7.85 o 
 -12   4  13       78.37       87.96     14.19 o 
 -10   4  13        2.07       21.56      9.61 o 
  -8   4  13      173.35      174.21     15.73 o 
  -6   4  13      125.95      143.21     17.67 o 
  -4   4  13        4.18       21.87     12.62 o 
  -2   4  13       78.09       75.47     17.16 o 
   0   4  13      143.62      104.10     20.44 o 
   2   4  13       10.97       -9.09     16.36 o 
 -25   5  13        1.19       -1.28     15.52 o 
 -23   5  13       11.02       12.06     29.87 o 
 -21   5  13      130.50      201.91     22.30 o 
 -19   5  13       60.42       84.17     16.48 o 
 -17   5  13        6.20       28.22     21.58 o 
 -15   5  13      869.28      888.15     43.91 o 
 -13   5  13      191.86      240.54     24.19 o 
 -11   5  13        0.03       11.03      8.94 o 
  -9   5  13      126.66       97.54     18.62 o 
  -7   5  13       53.59       77.56     18.36 o 
  -5   5  13       13.96       45.16     14.86 o 
  -3   5  13      126.06      102.27     18.86 o 
  -1   5  13        2.40       53.15     63.19 o 
   1   5  13      103.62      138.10     37.29 o 
 -24   6  13      130.01      224.47     59.34 o 
 -22   6  13        8.94       52.09     26.19 o 
 -20   6  13       32.99       19.08     14.07 o 
 -18   6  13      252.63      239.94     24.94 o 
 -16   6  13       12.62       10.05     12.41 o 
 -14   6  13      160.06      198.38     21.93 o 
 -12   6  13        2.69       15.86      8.82 o 
 -10   6  13       15.65       -3.05     17.43 o 
  -8   6  13        0.54        5.60     16.49 o 
  -6   6  13       13.58        9.46     16.90 o 
  -4   6  13      105.88      102.13     19.28 o 
  -2   6  13        4.32        0.41     16.74 o 
   0   6  13       20.72       20.22     23.30 o 
 -23   7  13        0.40       85.58     72.60 o 
 -21   7  13        6.37       -5.78     14.01 o 
 -19   7  13       34.84       35.71     15.35 o 
 -17   7  13      194.60      230.14     26.40 o 
 -15   7  13      639.28      665.22     42.24 o 
 -13   7  13       42.93       73.56     16.95 o 
 -11   7  13      333.26      285.91     25.87 o 
  -9   7  13       76.89      113.63     19.37 o 
  -7   7  13      145.55      132.21     22.73 o 
  -5   7  13      186.36      183.70     24.43 o 
  -3   7  13       80.02       59.37     19.26 o 
  -1   7  13        0.84       20.85     20.84 o 
 -22   8  13       13.36       31.61     22.79 o 
 -20   8  13        1.87       -2.66     15.36 o 
 -18   8  13      156.78      165.85     24.95 o 
 -16   8  13       20.76       46.45     21.04 o 
 -14   8  13       19.54       27.26     14.78 o 
 -12   8  13       39.67       34.39     14.57 o 
 -10   8  13       66.29       65.94     30.85 o 
  -8   8  13       44.39       68.92     18.84 o 
  -6   8  13       63.33       99.70     21.25 o 
  -4   8  13       13.68        9.34     16.06 o 
  -2   8  13        0.52       -0.24     15.56 o 
 -19   9  13       42.91       36.62     18.23 o 
 -17   9  13        0.19        9.85     15.08 o 
 -15   9  13       20.83       35.90     16.50 o 
 -13   9  13        4.18       11.57     27.53 o 
 -11   9  13        0.14        5.88     47.40 o 
  -9   9  13       35.07       65.35     20.74 o 
  -7   9  13       54.53       84.93     36.50 o 
  -5   9  13       36.70       29.89     18.52 o 
 -16  10  13        0.15       -7.55     15.54 o 
 -14  10  13       20.83       15.63     18.93 o 
 -12  10  13        0.54      -16.39     20.01 o 
 -10  10  13        9.54       24.69     26.44 o 
  -8  10  13        0.00       43.00     24.95 o 
 -28   0  14        7.36       44.76     27.19 o 
 -26   0  14      207.46      231.16     44.25 o 
 -24   0  14      181.46      214.51     36.45 o 
 -22   0  14       91.48       97.35     27.12 o 
 -20   0  14       16.83       42.01     19.87 o 
 -18   0  14       51.37       49.99     19.94 o 
 -16   0  14       12.14       75.84     21.66 o 
 -14   0  14      720.80      549.02     32.59 o 
 -12   0  14     2179.32     2070.21     78.11 o 
 -10   0  14      444.76      418.91     27.73 o 
  -8   0  14       18.01       34.47     11.98 o 
  -6   0  14      184.32      197.42     45.60 o 
  -4   0  14      404.63      363.64     46.05 o 
  -2   0  14       12.51       46.67     40.89 o 
   0   0  14       54.71       38.80     25.22 o 
   2   0  14       70.44       37.06     25.99 o 
 -27   1  14       24.41       30.98     18.07 o 
 -25   1  14      142.43      121.40     23.55 o 
 -23   1  14       52.97       63.35     17.99 o 
 -21   1  14       49.73       62.77     23.97 o 
 -19   1  14        0.08       18.13     12.09 o 
 -17   1  14      409.57      459.60     25.44 o 
 -15   1  14      383.95      417.08     24.51 o 
 -13   1  14      627.86      561.38     25.37 o 
 -11   1  14        1.35       20.31      8.59 o 
  -9   1  14      268.24      282.83     16.50 o 
  -7   1  14      314.68      296.74     24.31 o 
  -5   1  14        0.00       24.69     22.87 o 
  -3   1  14      191.02      223.91     25.67 o 
  -1   1  14       77.85       69.58     18.78 o 
   1   1  14        0.01        6.01     14.06 o 
 -26   2  14        0.07       35.69     21.69 o 
 -24   2  14        0.57       11.31     14.08 o 
 -22   2  14        0.85       12.26     13.15 o 
 -20   2  14      192.57      234.40     23.16 o 
 -18   2  14       36.38       43.52     11.56 o 
 -16   2  14        0.24       -1.19      7.55 o 
 -14   2  14       15.29        8.56      7.05 o 
 -12   2  14        0.66        8.23      6.99 o 
 -10   2  14       27.27       35.33     10.19 o 
  -8   2  14      132.02      192.06     17.09 o 
  -6   2  14     1103.88     1132.80     53.53 o 
  -4   2  14       31.90       34.49     15.05 o 
  -2   2  14        2.18       20.58     14.26 o 
   0   2  14       28.18        6.30     13.49 o 
   2   2  14      108.61      134.56     26.81 o 
 -27   3  14       27.99       16.64     16.66 o 
 -25   3  14       21.52       12.45     14.32 o 
 -23   3  14        0.24      -17.77     17.77 o 
 -21   3  14      179.90      177.87     24.02 o 
 -19   3  14       20.70       27.11     10.05 o 
 -17   3  14        8.48       -4.14      8.16 o 
 -15   3  14      841.26      833.38     32.50 o 
 -13   3  14      387.99      412.92     19.78 o 
 -11   3  14        0.09        3.40      6.87 o 
  -9   3  14      413.21      473.88     26.80 o 
  -7   3  14      156.86      173.10     16.75 o 
  -5   3  14      337.63      370.55     29.96 o 
  -3   3  14      299.15      295.20     28.33 o 
  -1   3  14       20.80       73.55     19.52 o 
   1   3  14       36.48       20.30     15.98 o 
 -26   4  14       43.05       37.69     22.59 o 
 -24   4  14       15.63       41.89     26.77 o 
 -22   4  14        4.80       51.02     19.67 o 
 -20   4  14       86.43      106.24     14.66 o 
 -18   4  14        2.89       18.71     14.82 o 
 -16   4  14       64.96       50.25     11.21 o 
 -14   4  14       76.49      116.89     12.02 o 
 -12   4  14      274.94      328.15     17.40 o 
 -10   4  14      176.43      136.54     17.13 o 
  -8   4  14       15.35        7.48      9.33 o 
  -6   4  14      445.96      413.44     31.32 o 
  -4   4  14       39.45       65.66     18.18 o 
  -2   4  14       40.56       44.70     22.07 o 
   0   4  14       16.41       40.96     26.90 o 
 -25   5  14       10.66        7.66     44.96 o 
 -23   5  14        0.00       52.90     31.88 o 
 -21   5  14      616.96      633.31     52.89 o 
 -19   5  14       38.81       38.41     15.06 o 
 -17   5  14       14.42      -11.95     11.95 o 
 -15   5  14       52.77       81.73     16.66 o 
 -13   5  14        9.06       16.50      9.70 o 
 -11   5  14        1.99       -0.89      8.75 o 
  -9   5  14        4.61       -3.38     10.73 o 
  -7   5  14       82.21       53.30     17.41 o 
  -5   5  14      125.00      176.72     23.88 o 
  -3   5  14        4.53       -2.22     20.67 o 
  -1   5  14       23.49       30.82     22.75 o 
 -24   6  14       31.75       52.70     27.36 o 
 -22   6  14        2.81       29.31     28.68 o 
 -20   6  14        6.91        3.90     10.90 o 
 -18   6  14       28.62       40.36     17.69 o 
 -16   6  14        0.37       18.85     13.17 o 
 -14   6  14       71.18       70.30     16.54 o 
 -12   6  14      183.13      168.47     19.75 o 
 -10   6  14      300.79      258.22     25.79 o 
  -8   6  14      144.80      195.20     24.75 o 
  -6   6  14      210.57      234.93     26.81 o 
  -4   6  14       92.81       82.20     32.89 o 
  -2   6  14       66.27       78.12     27.83 o 
 -23   7  14        6.39      -16.52     18.30 o 
 -21   7  14        1.13      -20.05     20.05 o 
 -19   7  14        0.10      -14.95     14.95 o 
 -17   7  14       37.56       85.50     20.72 o 
 -15   7  14        6.65       23.09     32.44 o 
 -13   7  14       70.09       91.92     24.23 o 
 -11   7  14       19.01       39.16     19.44 o 
  -9   7  14        1.50        5.09     11.84 o 
  -7   7  14      273.80      238.92     28.03 o 
  -5   7  14        7.16       19.73     16.00 o 
  -3   7  14      112.44      164.66     35.33 o 
 -20   8  14        3.44       20.42     15.65 o 
 -18   8  14        9.52       13.77     14.88 o 
 -16   8  14        1.77       14.91     15.23 o 
 -14   8  14        1.39       19.34     26.55 o 
 -12   8  14       19.48       41.40     22.36 o 
 -10   8  14       23.60       19.17     15.23 o 
  -8   8  14       20.56       51.34     26.54 o 
  -6   8  14       42.33       27.39     17.65 o 
  -4   8  14        0.32      -18.16     19.93 o 
 -17   9  14       50.23       32.77     19.66 o 
 -15   9  14       89.99      111.85     40.38 o 
 -13   9  14       11.66       20.54     20.61 o 
 -11   9  14        8.91        4.55     17.93 o 
  -9   9  14        3.60        1.47     16.11 o 
  -7   9  14       33.50       32.80     23.22 o 
 -27   1  15        2.68      -13.89     15.95 o 
 -25   1  15       28.08       36.03     17.16 o 
 -23   1  15        9.19       18.77     15.92 o 
 -21   1  15       16.68        8.07     10.98 o 
 -19   1  15        0.16       14.86     12.67 o 
 -17   1  15        8.07       21.74      9.76 o 
 -15   1  15      228.99      234.85     19.33 o 
 -13   1  15      122.97      126.74     17.21 o 
 -11   1  15       21.24       27.59     10.49 o 
  -9   1  15      809.57      842.46     43.46 o 
  -7   1  15       12.25       24.38     14.73 o 
  -5   1  15        3.78       22.83     14.77 o 
  -3   1  15       12.40        6.80     13.86 o 
  -1   1  15       34.15       39.22     20.74 o 
 -26   2  15       42.00       46.85     20.07 o 
 -24   2  15      128.55      145.81     22.73 o 
 -22   2  15       29.11       43.02     16.44 o 
 -20   2  15       32.24       26.78     15.74 o 
 -18   2  15      181.42      163.11     17.60 o 
 -16   2  15        1.31        9.46     11.95 o 
 -14   2  15        1.98       12.68     10.95 o 
 -12   2  15      358.73      362.13     28.34 o 
 -10   2  15      335.51      324.85     21.55 o 
  -8   2  15       18.91       13.03     11.93 o 
  -6   2  15        0.05       -0.29     10.51 o 
  -4   2  15        7.97        5.38     12.47 o 
  -2   2  15       76.27       69.19     23.55 o 
   0   2  15        0.40      -10.43     18.00 o 
 -25   3  15        1.79       -3.91     12.41 o 
 -23   3  15        0.44       26.40     16.04 o 
 -21   3  15        0.22      -10.89     13.61 o 
 -19   3  15       74.21       86.35     27.93 o 
 -17   3  15       36.78       27.03     12.26 o 
 -15   3  15      275.69      301.99     25.69 o 
 -13   3  15       91.06      113.13     12.33 o 
 -11   3  15       34.91       43.94     11.33 o 
  -9   3  15      135.10      137.51     16.71 o 
  -7   3  15        3.93        0.39      9.79 o 
  -5   3  15       15.14       -5.21     12.65 o 
  -3   3  15      111.76       89.97     21.81 o 
  -1   3  15      107.80      149.38     34.50 o 
 -26   4  15        6.03       23.82     21.60 o 
 -24   4  15        0.48       32.17     21.41 o 
 -22   4  15        0.84       -4.92     15.98 o 
 -20   4  15        0.46       82.16     26.77 o 
 -18   4  15        0.46        7.05     11.33 o 
 -16   4  15       98.61       88.52     18.75 o 
 -14   4  15       83.27       79.97     10.93 o 
 -12   4  15      500.03      477.14     25.50 o 
 -10   4  15      714.34      721.50     37.20 o 
  -8   4  15        5.17        4.93     10.73 o 
  -6   4  15        0.01       21.02     18.53 o 
  -4   4  15       34.63       47.97     30.20 o 
  -2   4  15       37.39       31.78     34.13 o 
 -25   5  15        0.01       -2.18     20.29 o 
 -23   5  15       36.23       19.52     28.04 o 
 -21   5  15        8.14        7.01     25.47 o 
 -19   5  15        2.34        9.68     12.62 o 
 -17   5  15       37.53       51.32     15.36 o 
 -15   5  15       38.96       62.04     25.04 o 
 -13   5  15      284.55      248.17     23.64 o 
 -11   5  15       28.03       21.27     12.98 o 
  -9   5  15      199.92      206.39     23.83 o 
  -7   5  15        2.61        7.85     11.45 o 
  -5   5  15        1.12        4.36     17.31 o 
  -3   5  15        1.12      -16.47     19.98 o 
 -24   6  15       20.00       80.82     40.14 o 
 -22   6  15        1.26      -19.85     19.85 o 
 -20   6  15        1.56        4.22     12.06 o 
 -18   6  15        0.01        5.88     15.13 o 
 -16   6  15       98.76       78.05     18.98 o 
 -14   6  15        0.32        8.89     15.95 o 
 -12   6  15      141.83      135.53     19.50 o 
 -10   6  15       19.50       17.55     13.34 o 
  -8   6  15       16.73       28.87     15.53 o 
  -6   6  15       12.93       43.07     23.53 o 
  -4   6  15       53.56       20.40     26.28 o 
 -21   7  15        3.51       -0.56     15.12 o 
 -19   7  15       91.70      106.99     31.91 o 
 -17   7  15       51.67       56.29     28.07 o 
 -15   7  15        0.44       25.04     19.40 o 
 -13   7  15        9.26      -18.46     18.46 o 
 -11   7  15        4.76       14.67     16.31 o 
  -9   7  15       11.27       61.02     20.23 o 
  -7   7  15       12.30       17.55     29.11 o 
  -5   7  15       37.70        0.77     22.84 o 
 -18   8  15        2.60      -19.93     20.09 o 
 -16   8  15       25.83        6.16     18.71 o 
 -14   8  15       53.25       44.21     23.15 o 
 -12   8  15        1.53       -1.42     15.27 o 
 -10   8  15        5.43        6.22     22.58 o 
  -8   8  15       67.68       40.64     19.82 o 
 -26   0  16       17.23       -0.40     16.74 o 
 -24   0  16       42.12       38.31     21.35 o 
 -22   0  16       44.03       77.03     29.18 o 
 -20   0  16       16.44       28.01     22.01 o 
 -18   0  16      825.02      702.91     59.43 o 
 -16   0  16       76.91      135.55     23.52 o 
 -14   0  16        0.09       -4.23     16.96 o 
 -12   0  16      128.57      137.09     20.14 o 
 -10   0  16       40.16       69.75     21.95 o 
  -8   0  16       37.09       95.43     43.04 o 
  -6   0  16       67.34      137.52     39.55 o 
  -4   0  16        4.24       70.12     41.30 o 
 -25   1  16        3.66       45.00     30.46 o 
 -23   1  16        3.22        1.74     12.35 o 
 -21   1  16      167.31      180.35     22.62 o 
 -19   1  16      581.10      528.68     35.25 o 
 -17   1  16       96.23       55.28     19.30 o 
 -15   1  16       22.14        4.02      7.62 o 
 -13   1  16       57.23       52.89     18.20 o 
 -11   1  16        1.27      -10.55     10.55 o 
  -9   1  16      251.52      248.72     25.92 o 
  -7   1  16      217.10      233.93     31.62 o 
  -5   1  16        1.35       10.92     15.20 o 
  -3   1  16        0.56       11.19     16.48 o 
 -26   2  16       23.23       38.21     21.68 o 
 -24   2  16       45.39       78.37     19.60 o 
 -22   2  16       15.33       43.34     22.65 o 
 -20   2  16        2.34       -2.83     10.81 o 
 -18   2  16        6.79        0.53      8.72 o 
 -16   2  16       25.77        9.42      9.72 o 
 -14   2  16       22.31       12.38      9.43 o 
 -12   2  16       35.30       71.50     13.25 o 
 -10   2  16       28.42        8.06     12.20 o 
  -8   2  16       81.74       84.09     19.58 o 
  -6   2  16       37.43       18.17     14.99 o 
  -4   2  16      258.47      292.24     34.77 o 
 -25   3  16       44.21       64.42     25.39 o 
 -23   3  16        1.86       13.62     17.51 o 
 -21   3  16        2.13        2.52     13.46 o 
 -19   3  16        1.83       -1.16      7.26 o 
 -17   3  16        2.00      -11.47     11.47 o 
 -15   3  16      454.37      493.10     31.94 o 
 -13   3  16      295.57      267.92     22.97 o 
 -11   3  16       42.90       39.55     13.50 o 
  -9   3  16        4.93       30.93     13.78 o 
  -7   3  16       20.97       22.73     14.67 o 
  -5   3  16        0.16       -7.54     17.61 o 
 -24   4  16        2.27        2.14     14.75 o 
 -22   4  16        5.54       -7.06     15.87 o 
 -20   4  16        2.38        9.66     16.51 o 
 -18   4  16        1.41       -3.69     11.80 o 
 -16   4  16       30.51       23.11     13.02 o 
 -14   4  16        9.46       52.47     26.00 o 
 -12   4  16       80.97      122.36     19.33 o 
 -10   4  16        2.46      -11.42     11.42 o 
  -8   4  16        7.89       12.34     17.56 o 
  -6   4  16       24.26       23.95     19.80 o 
  -4   4  16       50.21      100.25     29.91 o 
 -23   5  16       38.58       30.61     20.71 o 
 -21   5  16       51.52       49.99     20.89 o 
 -19   5  16        1.88        4.77     15.61 o 
 -17   5  16       20.59       37.55     23.33 o 
 -15   5  16      146.39      127.97     23.66 o 
 -13   5  16        2.66       13.43     15.78 o 
 -11   5  16       19.88       14.49     13.19 o 
  -9   5  16        0.32       -5.43     14.32 o 
  -7   5  16       10.04       31.50     19.29 o 
  -5   5  16       35.28      100.13     57.04 o 
 -22   6  16        1.79      140.35    113.84 o 
 -20   6  16        0.00       14.28     17.62 o 
 -18   6  16       40.53       53.72     17.37 o 
 -16   6  16       21.47       -5.97     16.36 o 
 -14   6  16        9.58       23.73     22.99 o 
 -12   6  16        9.34      -12.54     15.91 o 
 -10   6  16       17.74       45.09     16.99 o 
  -8   6  16       39.41       77.71     24.88 o 
 -19   7  16        5.41        1.16     17.45 o 
 -17   7  16        5.17       31.30     20.96 o 
 -15   7  16        4.62       25.88     24.76 o 
 -13   7  16        0.57      -17.45     20.32 o 
 -11   7  16       37.07       51.58     23.01 o 
  -9   7  16        5.99       -1.97     28.11 o 
 -25   1  17        8.56       11.26     15.64 o 
 -23   1  17        0.39       -0.20     11.84 o 
 -21   1  17        0.95       20.56     15.24 o 
 -19   1  17      393.72      339.27     30.75 o 
 -17   1  17       60.78       58.99     13.25 o 
 -15   1  17       17.37       19.31      9.86 o 
 -13   1  17      128.96      134.00     20.77 o 
 -11   1  17       18.60        6.17     12.91 o 
  -9   1  17       12.61       10.45     13.70 o 
  -7   1  17       18.30       29.88     17.16 o 
 -24   2  17        8.06        1.97     16.18 o 
 -22   2  17        2.19       21.65     14.30 o 
 -20   2  17        0.00        4.08     11.29 o 
 -18   2  17        0.05        6.69     11.08 o 
 -16   2  17       35.34       21.79     13.19 o 
 -14   2  17        0.00        6.36     10.61 o 
 -12   2  17       67.84       58.45     16.35 o 
 -10   2  17       93.47       74.79     18.55 o 
  -8   2  17       23.84       24.28     16.11 o 
  -6   2  17        3.91        7.85     18.56 o 
 -23   3  17       20.13       30.58     20.81 o 
 -21   3  17       16.35       21.99     17.79 o 
 -19   3  17        2.75        9.50     14.98 o 
 -17   3  17        3.15      -11.42     12.70 o 
 -15   3  17        0.46      -17.00     17.00 o 
 -13   3  17        8.60        0.72     11.31 o 
 -11   3  17        5.71       28.09     17.82 o 
  -9   3  17       77.20       55.70     22.66 o 
  -7   3  17       31.10       19.26     18.79 o 
 -22   4  17       41.35       31.02     20.34 o 
 -20   4  17        0.00       13.73     20.84 o 
 -18   4  17      100.58      116.11     28.08 o 
 -16   4  17      122.96      145.08     28.12 o 
 -14   4  17        0.08       -2.89     17.43 o 
 -12   4  17        4.72       19.27     16.88 o 
 -10   4  17        3.10      -16.87     16.87 o 
  -8   4  17       15.19       32.43     23.03 o 
 -21   5  17        0.90       14.32     36.48 o 
 -19   5  17      293.92      215.58     41.54 o 
 -17   5  17       75.08      126.11     28.68 o 
 -15   5  17       17.52        4.22     14.89 o 
 -13   5  17        0.19        5.00     16.43 o 
 -11   5  17        0.48       29.91     27.72 o 
  -9   5  17       22.98        0.35     15.16 o 
 -18   6  17      122.86      145.37     31.00 o 
 -16   6  17       36.86       77.92     43.75 o 
 -14   6  17        0.74        8.22     17.23 o 
 -12   6  17        0.02       31.98     28.86 o 
 -22   0  18       47.71       27.51     22.54 o 
 -20   0  18       37.36       33.75     30.78 o 
 -18   0  18      131.13      108.47     29.15 o 
 -14   0  18      120.86      105.84     28.64 o 
 -12   0  18       11.98      -20.84     20.84 o 
 -10   0  18      198.17      263.34     75.68 o 
 -23   1  18       13.96       -3.58     12.95 o 
 -21   1  18        5.46       24.66     18.75 o 
 -19   1  18       77.43       59.00     17.86 o 
 -17   1  18       25.36       31.83     18.02 o 
 -15   1  18        0.70      -16.15     18.62 o 
 -13   1  18       83.15       35.27     16.66 o 
 -11   1  18       13.91       -1.58     11.82 o 
 -22   2  18      126.13      174.36     32.82 o 
 -20   2  18       22.76       44.72     20.61 o 
 -18   2  18        0.11       -3.11     19.17 o 
 -16   2  18       49.21       70.45     25.07 o 
 -14   2  18        0.04      -19.81     22.02 o 
 -12   2  18        1.65       15.53     16.57 o 
 -10   2  18      100.68      119.05     40.53 o 
 -21   3  18       36.17       17.02     17.60 o 
 -19   3  18       86.10       33.34     40.77 o 
 -17   3  18      102.77       73.41     40.19 o 
 -15   3  18       28.87       35.87     45.25 o 
 -13   3  18        1.12      -12.66     29.62 o 
 -11   3  18        0.28       25.65     32.41 o 
 -20   4  18        1.21       -2.62     20.82 o 
 -18   4  18       17.06      141.51    125.34 o 
 -16   4  18      151.43      175.31     31.55 o 
 -14   4  18        5.87        5.45     30.90 o 
                                                 
